# Supplementary material for: Live-cell quantitative monitoring reveals distinct, high-affinity Gβγ regulations of GIRK2 and GIRK1/2 channels
Source: Nat Commun. 2025 Nov 24;16:11607. doi: 10.1038/s41467-025-66730-8 (PMC12748987; doi:10.1038/s41467-025-66730-8)
Supplement: Supplementary file 7 — Source Data [file 41467_2025_66730_MOESM7_ESM.xlsx]

## Sheet: Fig. 1b-d
	Fig. 1b-d	experiment date: 15.10.2017
		Group 1	GIRK2 2 ng
		File #	resting potential	current in low K	current in high K	current in high K+ACh	current in high K + Ba	Ibasal	Ievoked	Itotal	RA	Rbg
		0	-31	-292.969	-726.318	-1348.88	-460.815	265.503	622.559	888.062	3.34483	0.748065
		1	-25	-302.124	-704.956	-1303.1	-424.194	280.762	598.145	878.906	3.13043	0.791058
		6	-27	-207.52	-405.884	-503.54	-283.813	122.07	97.6562	219.727	1.8	0.343938
		7	-33	-228.882	-881.958	-2209.47	-396.729	485.229	1327.51	1812.74	3.73585	1.36715
		12	-26	-308.228	-903.32	-1791.38	-653.076	250.244	888.062	1138.31	4.54878	0.705073
		13	-31	-125.122	-421.143	-1177.98	-177.002	244.141	756.836	1000.98	4.1	0.687876
		18	-40	-137.329	-616.455	-1824.95	-280.762	335.693	1208.5	1544.19	4.6	0.94583
		19	-33	-140.381	-646.973	-2081.3	-247.192	399.78	1434.33	1834.11	4.58779	1.1264
		88	-45	-173.95	-1303.1	-6228.64	-390.625	912.476	4925.54	5838.01	6.39799	2.57094
		89	-47	-103.76	-643.921	-1995.85	-390.625	253.296	1351.93	1605.22	6.33735	0.713672
		Group 2	GIRK2 2 ng + Gβ 5 ng + 2 ng Gγ
		File #	resting potential	current in low K	current in high K	current in high K+ACh	current in high K + Ba	Ibasal/Iβγ	Ievoked	Itotal	RA	Rbg
		2	-66	-143.433	-26541.1	-25466.9	-1635.74	24905.4	0	24905.4	1	70.172
		3	-72	-24.4141	-8352.66	-8236.69	-732.422	7620.24	0	7620.24	1	21.4703
		8	-84	51.8799	-23083.5	-22787.5	-1657.1	21426.4	0	21426.4	1	60.3697
		9	-90	167.847	-25164.8	-25354	-2365.11	22799.7	189.209	22988.9	1.0083	64.239
		14	-70	-54.9316	-9512.33	-11248.8	-607.3	8905.03	1736.45	10641.5	1.195	25.0903
		15	-68	-103.76	-17816.2	-18106.1	-1327.51	16488.6	289.916	16778.6	1.01758	46.4574
		90	-82	6.10352	-10791	-12127.7	-531.006	10260	1336.67	11596.7	1.13028	28.908
		91	-91	253.296	-20135.5	-20892.3	-1681.52	18454	756.836	19210.8	1.04101	51.9948
		Group 3	GIRK2 2 ng + Gβ 5 ng + GγC68S 2 ng
		File #	resting potential	current in low K	current in high K	current in high K+ACh	current in high K + Ba	Ibasal/Iβγ	Ievoked	Itotal	RA	Rbg
		4	-35	-140.381	-439.453	-854.492	-262.451	177.002	415.039	592.041	3.34483	0.459406
		5	-26	-299.072	-765.991	-1403.81	-430.298	335.693	637.817	973.511	2.9	0.871287
		10	-33	-76.2939	-451.66	-1190.19	-210.571	241.089	738.525	979.614	4.06329	0.625743
		11	-36	-100.708	-488.281	-1220.7	-216.675	271.606	732.422	1004.03	3.69663	0.70495
		16	-33	-213.623	-1004.03	-2630.62	-384.521	619.507	1626.59	2246.09	3.62562	1.60792
		17	-29	-286.865	-729.37	-1666.26	-411.987	317.383	936.89	1254.27	3.95192	0.823762
		92	-48	-146.484	-1007.08	-3411.87	-494.385	512.695	2404.79	2917.48	5.69048	1.33069
		93	-35	-109.863	-842.285	-2517.7	-234.985	607.3	1675.42	2282.71	3.75879	1.57624
		Ibasal		Ievoked		Itotal		RA		Rg
Groups:		Average	SEM	Average	SEM	Average	SEM	Average	SEM	Average	SEM	n
1	GIRK2 2 ng	354.919	69.242	1321.11	422.056	1676.03	488.878	4.2583	0.442947	1	0.195092	10
2	GIRK2 2 ng + Gβ 5 ng + 2 ng Gγ	16357.4	2366.93	538.635	238.057	16896.1	2237.71	1.04902	0.0259917	46.0877	6.66893	8
1	GIRK2 2 ng + Gβ 5 ng + GγC68S 2 ng	385.284	60.4375	1145.94	241.615	1531.22	294.276	3.87894	0.288977	1	0.156865	8

## Sheet: Fig. 1f-g
			His-Gbg								His-GbgC68S								no His-Gbg
			Construct								Construct								Construct
	Experiment date		G1NC	D121	G2NC	G2NC_Mac	Gai3	Phosducin			G1NC	D121	G2NC	G2NC_Mac	Gai3	Phosducin			G2NC no
	19.6.2017	% of input	20.5866	2.22027	5.92917	3.13281				% of input	0.0524039	0.08035	0.0178571	0.065523				% of input	0.0345
	25.6.2017		15.6039	0.662901	8.59096	1.24442					0.0782572	0.0607206	0.069523	0.3244					0.0402372
	26.6.2017		13.2179	1.12006	8.93235	2.19254					0.320374	0.0358984	0.179523	0.3844					0.416667
	29.6.2017		11.3069		5.46385	1.23894	2.57232				0.0573847		0.0876	0.286	0.148559				0.08678
	4.7.2017		10.9427		6.18955	0.626935	3.88673				0.117859		0.154	0.0708	0.219429				0.146699
	9.7.2017		11.1927		5.89073	0.673482	5.56111				0.140743		0.01002	0.14908	0.165925				0.102196
	27.7.2017		12.9		3.7		1.6	1.14			0.021		0.03		0.12	0.73			0.025
	2.8.2017		10.16		5.73		1.75	2.32			0.048		0.064		0.24	0.92			0.048
	10.8.2017		11.85		1.34	0.97		2.52			0.11		0.02	0.052		0.6			0.012
	Average		13.0845	1.33441	5.75185	1.43988	3.07403	1.99333			0.105114	0.0589897	0.0702803	0.190315	0.178783	0.75			0.101342
	n		9	3	9	7	5	3			9	3	9	7	5	3			9
	SEM		1.08067	0.462173	0.765364	0.344347	0.742414	0.430555			0.0297927	0.0128612	0.0203487	0.0524385	0.0222866	0.0929157			0.0419253
Gels:
	19.6.2017							25.6.2017							26.6.2017							29.6.2017								4.7.2017							9.7.2017								27.7.2017

## Sheet: Fig. 2a
Experiment date: 31.01.2022
1. GIRK1 0.2 ng + GIRK2-YFP 0.2 ng + Gβγ (5:1)
	TEVC					Confocal
# oocyte	current in High K	Current in HK+ Ba	Ibasal	Calculated channel density, molecules/µm2	Calculated YFP density, molecules/µm2	signal	Bckg	Net signal	native subtracted
1.1	-2572.63	-106.812	2465.82	1.94162	3.88325	0.92	0.01	0.91	0.69				GIRK1/2 parameters
1.2	-1660.16	-299.072	1361.08	1.07174	2.14348	0.8	0.01	0.79	0.57		amplitude translation factor		4.63
1.4	-3329.47	-100.708	3228.76	2.54237	5.08475	1.45	0.01	1.44	1.22		oocyte surface		20000000	mm2
1.5	-2365.11	-286.865	2078.25	1.63644	3.27289	0.74	0.01	0.73	0.51		Po with 5 ng Gβ RNA		0.105
1.6	-1986.69	-115.967	1870.73	1.47304	2.94608	1.1	0.01	1.09	0.87		I(single) at -80 mV		2.8	pA
1.7	-2160.64	-137.329	2023.32	1.59319	3.18638	0.97	0.01	0.96	0.74
1.8	-1651	-161.743	1489.26	1.17266	2.34533	1.45	0.01	1.44	1.22
1.10	-4458.62	-170.898	4287.72	3.37621	6.75243	3.8	0.01	3.79	3.57
Mean	-2523.04	-172.424	2350.62	1.85091	3.70182	1.40375	0.01	1.39375	1.17375
SEM	336.691	27.7489	345.106	0.271742	0.543483	0.355211	0	0.355211	0.355211
Size	8	8	8	8	8	8	8	8	8
2. GIRK1 0.5 ng + GIRK2-YFP 0.5 ng + Gβγ (5:1)
	TEVC					Confocal
# oocyte	current in High K	Current in HK+ Ba	Ibasal	Calculated channel density, molecules/µm2	Calculated YFP density, molecules/µm2	signal	Bckg	Net signal	native subtracted
2.3	-5819.7	-1553.34	4266.36	3.35939	6.71879	1.2	0.01	1.19	0.97
2.4	-6155.4	-146.484	6008.91	4.73151	9.46301	0.84	0.01	0.83	0.61
2.5	-5508.42	-167.847	5340.58	4.20525	8.4105	39.7	0.03	39.67	39.45
2.7	-4141.24	-585.938	3555.3	2.79949	5.59899	7.7	0.01	7.69	7.47
2.8	-4849.24	-189.209	4660.03	3.66938	7.33876	1.7	0.01	1.69	1.47
2.9	-3823.85	-192.261	3631.59	2.85957	5.71914	4.7	0.01	4.69	4.47
2.10	-4220.58	-332.642	3887.94	3.06142	6.12284	5.3	0.01	5.29	5.07
2.11	-3149.41	-210.571	2938.84	2.31409	4.62818	4.3	0.01	4.29	4.07
Mean	-4708.48	-422.287	4286.19	3.37501	6.75003	8.18	0.0125	8.1675	7.9475
SEM	372.28	169.399	357.479	0.281484	0.562968	4.57826	0.0025	4.5758	4.5758
Size	8	8	8	8	8	8	8	8	8
3. GIRK1 1 ng + GIRK2-YFP 1 ng + Gβγ (5:1)
	TEVC					Confocal
# oocyte	current in High K	Current in HK+ Ba	Ibasal	Calculated channel density, molecules/µm2	Calculated YFP density, molecules/µm2	signal	Bckg	Net signal	native subtracted
3.3	-7669.07	-531.006	7138.06	5.62062	11.2412	53	0.02	52.98	52.76
3.4	-10028.1	-384.521	9643.55	7.59348	15.187	55.4	0.02	55.38	55.16
3.5	-8959.96	-454.712	8505.25	6.69716	13.3943	34	0.01	33.99	33.77
3.7	-8270.26	-598.145	7672.12	6.04114	12.0823	63	0.01	62.99	62.77
3.8	-10104.4	-378.418	9725.95	7.65836	15.3167	23.5	0.01	23.49	23.27
3.9	-18637.1	-473.022	18164.1	14.3027	28.6053	54	0.01	53.99	53.77
3.10	-11822.5	-317.383	11505.1	9.05931	18.1186	17	0.01	16.99	16.77
3.11	-10165.4	-396.729	9768.68	7.692	15.384	20	0.01	19.99	19.77
Mean	-10707.1	-441.742	10265.4	8.08309	16.1662	39.9875	0.0125	39.975	39.755
SEM	1220.85	32.28	1228.05	0.966983	1.93397	6.50331	0.00163663	6.50253	6.50253
Size	8	8	8	8	8	8	8	8	8
4. IRK1-YFP 0.01ng
	TEVC					Confocal
# oocyte	current in High K	Current in HK+ Ba	Ibasal	Calculated channel density, molecules/µm2	Calculated YFP density, molecules/µm2	signal	Bckg	Net signal	native subtracted
4.1	-4650.88	-97.6562	4553.22	0.961744	3.84697	0.8	0	0.8	0.695
4.2	-6753.54	-1104.74	5648.8	1.19316	4.77262	0.4	0	0.4	0.295
4.3	-4037.48	-73.2422	3964.23	0.837336	3.34934	1.4	0	1.4	1.295
4.4	-5523.68	-61.0352	5462.65	1.15383	4.61534	1	0	1	0.895
4.5	-1666.26	-85.4492	1580.81	0.333903	1.33561	1.8	0	1.8	1.695				IRK1 parameters
4.6	-3314.21	-48.8281	3265.38	0.689722	2.75889	2.1	0	2.1	1.995		amplitude translation factor		4.63
4.9	-4580.69	-57.9834	4522.71	0.955298	3.82119	0.43	0	0.43	0.325		oocyte surface		20000000	mm2
											Po with 5 ng Gβ RNA		0.8
Mean	-4360.96	-218.419	4142.54	0.874999	3.5	1.13286	0	1.13286	1.02786		I(single) at -80 mV		1.37	pA
SEM	610.824	147.855	527.536	0.111428	0.44571	0.249349	0	0.249349	0.249349
Size	7	7	7	7	7	7	7	7	7
5. IRK1-YFP 0.1 ng
	TEVC					Confocal
# oocyte	current in High K	Current in HK+ Ba	Ibasal	Calculated channel density, molecules/µm2	Calculated YFP density, molecules/µm2	signal	Bckg	Net signal	native subtracted
5.1	-18924	-140.381	18783.6	3.96751	15.8701	122	0	122	121.895
5.3	-13430.8	-137.329	13293.5	2.80788	11.2315	41	0	41	40.895
5.5	-24038.7	-134.277	23904.4	5.04915	20.1966	20.2	0	20.2	20.095
5.6	-14410.4	-143.433	14267	3.01351	12.054	20	0	20	19.895
5.7	-17944.3	-231.934	17712.4	3.74126	14.965	53.5	0	53.5	53.395
5.9	-16763.3	-473.022	16290.3	3.44088	13.7635	11	0	11	10.895
5.10	-24926.8	-146.484	24780.3	5.23415	20.9366	26	0	26	25.895
5.11	-24218.8	-399.78	23819	5.03111	20.1244	25	0	25	24.895
Mean	-19332.1	-225.83	19106.3	4.03568	16.1427	39.8375	0	39.8375	39.7325
SEM	1609.52	47.8093	1606.96	0.339427	1.35771	12.6499	0	12.6499	12.6499
Size	8	8	8	8	8	8	8	8	8
6. IRK1-YFP 0.5
	TEVC					Confocal
# oocyte	current in High K	Current in HK+ Ba	Ibasal	Calculated channel density, molecules/µm2	Calculated YFP density, molecules/µm2	signal	Bckg	Net signal	native subtracted
6.2	-34231.6	-350.952	33880.6	7.15635	28.6254	73	0	73	72.895
6.3	-66958.6	-1910.4	65048.2	13.7397	54.9586	18.5	0	18.5	18.395
6.5	-30682.4	-234.985	30447.4	6.43118	25.7247	117.6	0	117.6	117.495
6.6	-29196.2	-329.59	28866.6	6.09727	24.3891	72.2	0	72.2	72.095
6.7	-31927.5	-189.209	31738.3	6.70384	26.8154	45.3	0	45.3	45.195
6.8	-27285.8	-250.244	27035.5	5.71051	22.8421	124.5	0	124.5	124.395
Mean	-36713.7	-544.23	36169.4	7.6398	30.5592	75.1833	0	75.1833	75.0783
SEM	6125.36	274.345	5854.8	1.23667	4.94666	16.6843	0	16.6843	16.6843
Size	6	6	6	6	6	6	6	6	6
										0
												62.935
												11.5079
												10

## Sheet: Fig. 2b
Fig 2.b	Experiment date- 31.01.2022
		GIRK2-HA 5 ng + Gβ 2.5 ng + Gγ-YFP 0.5 ng
						Calibrated to GIRK2-YFP	Calibrated to IRK1-YFP	Measured with confocal parameters of GIRK2-YFP Calibration				Measured with confocal parameters of IRK1-YFP Calibration
		# oocyte	IHK	I2.5 mM Ba	Ibasal	Calculated Gβγ density, molecules/µm2	Calculated Gβγ density, molecules/µm2	signal	Bckg	Net signal	native subtracted	signal	Bckg	Net signal	native subtracted
		1	-32486	-369.263	32116.7	105.869	111.396	245	0.01	244.99	244.77	220	0	220	219.895
		2	-6268.31	-476.074	5792.24	61.7474	44.5263	143	0.02	142.98	142.76	88	0	88	87.895
		3	-8346.56	-503.54	7843.02	44.8832	32.3683	104	0.01	103.99	103.77	64	0	64	63.895
		4	-6738.28	-350.952	6387.33	18.9317	18.4372	44	0.01	43.99	43.77	36.5	0	36.5	36.395
		5	-543.213	-119.019	424.194	10.0649	7.79889	23.5	0.01	23.49	23.27	15.5	0	15.5	15.395
		6	-6362.91	-289.917	6073	59.6756	57.191	138.2	0.01	138.19	137.97	113	0	113	112.895
		Mean	-10124.2	-351.461	9772.75	50.1954	45.2862	116.283	0.0116667	116.272	116.052	89.5	0	89.5	89.395
		SEM	4602.47	56.8011	4587.54	14.0701	15.0619	32.5303	0.00166667	32.53	32.53	29.7321	0	29.7321	29.7321
		Size	6	6	6	6	6	6	6	6	6	6	6	6	6
		GIRK2-HA 5 ng + Gβ 10 ng + Gγ-YFP 2 ng
						Calibrated to GIRK2-YFP	Calibrated to IRK1-YFP	Measured with confocal parameters of GIRK2-YFP Calibration				Measured with confocal parameters of IRK1-YFP Calibration
		# oocyte	IHK	I2.5 mM Ba	Ibasal	Calculated Gβγ density, molecules/µm2	Calculated Gβγ density, molecules/µm2	signal	Bckg	Net signal	native subtracted	signal	Bckg	Net signal	native subtracted
		1	-7266.24	-320.435	6945.8	43.6808	33.6879	101	0.01	100.99	100.77	66.5	0	66.5	66.395
		2	-12033.1	-567.627	11465.5	30.0562	21.7832	69.5	0.01	69.49	69.27	43	0	43	42.895
		3	-12185.7	-601.196	11584.5	42.8157	50.1469	99	0.01	98.99	98.77	99	0.01	98.99	98.885
		4	-7501.22	-479.126	7022.09	97.7163	76.4894	226	0.08	225.92	225.7	151	0.01	150.99	150.885
		5	-3869.63	-207.52	3662.11	103.772	93.46	240	0.08	239.92	239.7	184.5	0.01	184.49	184.385
		Mean	-8571.17	-435.181	8135.99			147.1	0.038	147.062	146.842	108.8	0.006	108.794	108.689
		SEM	1581.16	74.8434	1510.8			35.5782	0.0171464	35.5613	35.5613	26.1976	0.00244949	26.1956	26.1956
		Size	5	5	5			5	5	5	5	5	5	5	5

## Sheet: Fig. 2c-f
Fig. 2e-f
	2018.01.11 the Gβγ in PM
		Measurement by ImageJ															Full gel presented in Fig. 2c- from 11.01.2018
		20 membranes															Black rectangle shows band of cytosol of 2 oocytes from the same experiment
																	(The signal leaked to adjacent bands at this exposure, therefore thye were cut off)
	oocytes membranes	raw data	area	mean	min	max	area x mean		net area*mean
		native	9108	176.008	73	226	1603081	native	1089826		Calibration cuve from Fig. 2d with the coefficients of the linear fit
		bckg	9108	56.352	54	61	513255
		GIRK2	9346	181.98	93	226	1700789	GIRK2	1155883
		bckg	9346	58.304	54	63	544906
		GRK2+Gβγ	12752	200.02	90	227	2550650	GRK2+Gβγ	1769285
		bckg	12752	61.274	60	64	781365
	purified Gβγ (ng)	0.25 ng Gβγ	7416	193.737	109	226	1436757	0.25 ng Gβγ	965903
		bckg	7416	63.492	61	66	470854
		0.5 ng Gβγ	8427	201.385	108	226	1697072	0.5 Gβγ	1193418
		bckg	8427	59.767	55	64	503654
		1 ng Gβγ	9164	209.831	145	225	1922891	1 Gβγ	1359166
		bckg	9164	61.515	59	64	563725
		2.5 ng Gβγ	13645	214.597	142	230	2928173	2.5 Gβγ	2068912
		bckg	13645	62.973	57	66	859261
		From high exposure (estimate)
		1 ng Gβ = 0.0278 pmols = 16741160000 molecules/20 PM's =						41.8529	molecules/um2
		total in one PM =			76.1723				molecules/um2
		GIRK2 alone in one PM =			22.182				molecules/um2
		expressed Gβγ in one PM with 5 ng RNA =			53.9902				molecules/um2
		nat			20				molecules/um2
	Summary from all experiemnts
	Sutface density from westen blot experiments							Sutface density from whole cell (confocal) experiments
	Experiment date	Method	type of Gβ and Gγ	molecules/mm2 in 5ng Gβγ-wt				Experiment date	Method		GIRK2	Gβ	Gγ	molecules/mm2 in 5ng of Gβγ-YFP
	2017.09.28	western	Gβ WT, Gγ WT	11.8			co expressed with GIRK2	2013.06.19	whole cell	Gβ:Gγ 2:1	HA	wt	YFP	96
	2018.01.11	western	Gβ WT, Gγ WT	54				2016.05.22	whole cell	Gβ:Gγ 2:1	HA	wt	YFP	62
	2018.04.15	western	Gβ WT, Gγ WT	39				2022.01.30	whole cell	Gβ:Gγ 5:2	HA	wt	YFP	54
Average				34.9333				2022.05.15	whole cell	Gβ:Gγ 2:1	HA	wt	YFP	162
SEM				12.3506				2017.02.19	patch	Gβ:Gγ 5:2	WT	wt	YFP	40
	Experiment date	Method	type of Gβ and Gγ	net signal of Gβγ-YFP
	2022.12.01	western	Gβ WT, Gγ-YFP	21.9			co expressed with GIRK1/2	2022.05.15	whole cell	Gβ:Gγ 2:1	HA	wt	YFP	138
	2022.12.15	western	Gβ WT, Gγ-YFP	65.8136				2023.06.08	whole cell	Gβ:Gγ 2:1	HA	wt	YFP	87
	2023.03.09	western	Gβ WT, Gγ-YFP	17.2				*raw data and calculations of molecules/mm2 from two experiments (15.05.2022 and 08.06.2023) presented in Fig 4. sheet
Average				34.9712
SEM				15.4808

## Sheet: Fig. 2h
Gβγ coexpression with GIRK1/2
X Axis data: normalized (to 5 ng Gβ RNA) Gγ-YFP signal in whole oocytes by confocal
Experiment 1- 2012.12.27								Experiment 2- 2022.05.15									Experiment 3- 2023.06.08
GIRK1/2 2 ng + Gbg 0.5/0.1 ng								GIRK1 0.25 ng + GIRK2HA 0.25 ng + Gβ 0.1 ng + Gγ-YFP 0.05 ng									5. GIRK1 0.25 ng + GIRK2HA 0.25 ng + Gβ 0.1 ng + Gγ-YFP 0.05 ng
Oocyte#	SNR	Signal	Signal (Uninjected Subsracted)	Normalized to 5ng				Oocyte#	ROI	Bckg	signal	SNR	Signal (Uninjected Subsracted)	normalized to 5ng			Oocyte#	ROI	Bckg	signal	SNR	Signal (Uni Subsracted)	normalized to 5ng
1	2.57967	19.1667	17.3917	0.0288505				1	1	0.17	0.83	5.88235	0.83	0.0188583			1	16.8	0.01	16.79	1680	16.8	0.120755			Summary of Gβγ expression in whole oocyte co-expressed with GIRK1.2
2	17.7582	203.333	201.558	0.334359				2	5.5	0.17	5.33	32.3529	5.33	0.121102			2	1.3	0.01	1.29	130	1.3	0.00934412		experiment date	normalized to 5ng
3	2.17829	15.2	13.425	0.0222703				3	2.4	0.2	2.2	12	2.2	0.0499858			3	4	0.01	3.99	400	4	0.0287511			Gβ 0.1 ng	Gβ 0.2 ng	Gβ 0.5 ng	Gβ 1 ng	Gβ 2 ng	Gβ 5 ng
4	6.74745	75.1	73.325	0.121636				4	1.2	0.2	1	6	1	0.0227208			4	1.4	0.01	1.39	140	1.4	0.0100629		2012.12.27			0.0288505	0.162445	0.216247	1.23241
5	14.4415	183.7	181.925	0.30179													5	1.1	0.02	1.08	55	1.1	0.00790656					0.334359	0.172564	0.652806	0.269718
6	15.2854	195.233	193.458	0.320922													6	18.6	0.02	18.58	930	18.6	0.133693					0.0222703	0.0332741	0.526621	1.0198
7	21.2715	251.367	249.592	0.41404													7	2.5	0.01	2.49	250	2.5	0.0179695					0.121636	0.317936	0.750181	0.638042
8	2.78453	21.5333	19.7583	0.0327765													8	5.7	0.01	5.69	570	5.7	0.0409704					0.30179	0.102394	1.30889	1.37065
9	3.05479	25	23.225	0.0385272													9	3.3	0.01	3.29	330	3.3	0.0237197					0.320922	0.498034	0.136677	1.14195
10	20.0028	227.4	225.625	0.374282													10	24.5	0.01	24.49	2450	24.5	0.176101					0.41404	0.179531	1.91498	0.435771
11	6.29947	66.0667	64.2917	0.106651				AVG					2.34	0.0531667			AVG					7.92	0.0569272					0.0327765	0.494163	1.04524	0.121415
12	4.51359	43.1	41.325	0.0685527																								0.0385272	0.126005	0.767765	1.6317
13	14.6598	178.033	176.258	0.292389				GIRK1 0.25 ng + GIRK2HA 0.25 ng + Gβ 0.2 ng + Gγ-YFP 0.1 ng									6. GIRK1 0.25 ng + GIRK2HA 0.25 ng + Gβ 0.2 ng + Gγ-YFP 0.1 ng											0.374282	0.0522405	0.490237	0.531432
14	20.1766	235.233	233.458	0.387276				Oocyte#	ROI	Bckg	signal	SNR	Signal (Uninjected Subsracted)	normalized to 5ng			Oocyte#	ROI	Bckg	signal	SNR	Signal (Uni Subsracted)	normalized to 5ng					0.106651	0.0760176	0.381415	0.548408
15	8.86096	98	96.225	0.159625				1	2.5	0.15	2.35	16.6667	2.35	0.0533939			1	1.5	0.02	1.48	75	1.5	0.0107817					0.0685527	0.0223256	1.05342	1.37911
16	5.24866	52.9667	51.1917	0.0849202				2	5.5	0.15	5.35	36.6667	5.35	0.121556			2	3.2	0.02	3.18	160	3.2	0.0230009					0.292389	0.199714	0.354265	0.590709
								3	1	0.15	0.85	6.66667	0.85	0.0193127			3	31.5	0.03	31.47	1050	31.5	0.226415					0.387276	0.0275787	1.35434	0.81731
AVG			116.377	0.193054				4	1.7	0.15	1.55	11.3333	1.55	0.0352173			4	16.7	0.03	16.67	556.667	16.7	0.120036					0.159625	0.0793906	0.316553	0.506051
								5	1.4	0.1	1.3	14	1.3	0.0295371			5	2.9	0.03	2.87	96.6667	2.9	0.0208446					0.0849202			3.76551
								6	1.4	0.1	1.3	14	1.3	0.0295371			6	3.3	0.03	3.27	110	3.3	0.0237197
								7	1.23	0.14	1.09	8.78571	1.09	0.0247657			7	11.3	0.02	11.28	565	11.3	0.0812219
								8	1.3	0.14	1.16	9.28571	1.16	0.0263561			8	7	0.02	6.98	350	7	0.0503145		2022.05.15	0.0188583	0.0533939	0.134053	0.359443	0.302187	1.15422
GIRK1/2 2ng + Gbg 1/0.2 ng								9	5.4	0.1	5.3	54	5.3	0.12042			9	3.1	0.02	3.08	155	3.1	0.0222821			0.121102	0.121556	0.529395	0.234479	1.08606	1.85856
Oocyte#	SNR	Signal	Signal (Uninjected Subsracted)	Normalized to 5ng				10	2	0.1	1.9	20	1.9	0.0431696			10	2.5	0.02	2.48	125	2.5	0.0179695			0.0499858	0.0193127	0.0958819	0.431696	0.227663	0.681625
1	8.85039	99.7	97.925	0.162445				11	1.6	0.12	1.48	13.3333	1.48	0.0336268			AVG					8.3	0.0596586			0.0227208	0.0352173	0.120875	0.222664	0.336723	1.1315
2	9.33071	105.8	104.025	0.172564				12	6.4	0.12	6.28	53.3333	6.28	0.142687													0.0295371	0.0488498	0.330588	0.22948	0.697529
3	2.58213	21.8333	20.0583	0.0332741				AVG					2.4925	0.0566316			7. GIRK1 0.25 ng + GIRK2HA 0.25 ng + Gβ 0.5 ng + Gγ-YFP 0.25 ng										0.0295371	0.0604374	0.0488498	1.06333	0.811133
4	16.231	193.433	191.658	0.317936				GIRK1 0.25 ng + GIRK2HA 0.25 ng + Gβ 0.5 ng + Gγ-YFP 0.25 ng									Oocyte#	ROI	Bckg	signal	SNR	Signal (Uni Subsracted)	normalized to 5ng				0.0247657		0.0204487	0.593013	1.36779
5	5.87212	63.5	61.725	0.102394				Oocyte#	ROI	Bckg	signal	SNR	Signal (Uninjected Subsracted)	normalized to 5ng			1	54.6	0.02	54.58	2730	54.6	0.392453				0.0263561		0.293099	0.243113	0.297643
6	24.1714	302	300.225	0.498034				1	6.2	0.3	5.9	20.6667	5.9	0.134053			2	16.6	0.02	16.58	830	16.6	0.119317				0.12042
7	8.14286	110	108.225	0.179531				2	23.6	0.3	23.3	78.6667	23.3	0.529395			3	66.6	0.05	66.55	1332	66.6	0.478706				0.0431696
8	20.4589	299.667	297.892	0.494163				3	4.4	0.18	4.22	24.4444	4.22	0.0958819			4	28.4	0.05	28.35	568	28.4	0.204133				0.0336268
9	6.66019	77.7333	75.9583	0.126005				4	5.5	0.18	5.32	30.5556	5.32	0.120875			5	34	0.06	33.94	566.667	34	0.244385				0.142687
10	3.43415	33.2667	31.4917	0.0522405				5	2.3	0.15	2.15	15.3333	2.15	0.0488498			6	53.4	0.06	53.34	890	53.4	0.383827
11	4.57895	47.6	45.825	0.0760176				6	2.8	0.14	2.66	20	2.66	0.0604374			7	41.5	0.1	41.4	415	41.5	0.298293
12	2.14824	15.2333	13.4583	0.0223256													8	4.8	0.1	4.7	48	4.8	0.0345013		2023.06.08	0.120755	0.0107817	0.392453	0.316262	0.819407	1.32255
13	9.07269	122.167	120.392	0.199714													9	52	0.03	51.97	1733.33	52	0.373765			0.00934412	0.0230009	0.119317	1.01348	0.855346	1.22911
14	2.44503	18.4	16.625	0.0275787													10	41	0.03	40.97	1366.67	41	0.294699			0.0287511	0.226415	0.478706	0.280323	0.424079	0.941599
15	3.59408	49.6333	47.8583	0.0793906													AVG					39.29	0.282408			0.0100629	0.120036	0.204133	0.0718778	0.366577	1.13567
																										0.00790656	0.0208446	0.244385	0.429829	0.359389	0.539084
AVG			102.223	0.169574																						0.133693	0.0237197	0.383827	1.25786	0.25876	0.45283
								AVG					7.25833	0.164915			8. GIRK1 0.25 ng + GIRK2HA 0.25 ng + Gβ 1 ng + Gγ-YFP 0.5 ng									0.0179695	0.0812219	0.298293	0.663432	0.370171	1.49506
								GIRK1 0.25 ng + GIRK2HA 0.25 ng + Gβ 1 ng + Gγ-YFP 0.5 ng									Oocyte#	ROI	Bckg	signal	SNR	Signal (Uni Subsracted)	normalized to 5ng			0.0409704	0.0503145	0.0345013	0.805031	0.603774	0.884097
								Oocyte#	ROI	Bckg	signal	SNR	Signal (Uninjected Subsracted)	normalized to 5ng			1	44	0.13	43.87	338.462	44	0.316262			0.0237197	0.0222821	0.373765	0.0603774	0.179695
GIRK1/2 2ng + Gbg 2/0.4 ng								1	16	0.18	15.82	88.8889	15.82	0.359443			2	141	0.13	140.87	1084.62	141	1.01348			0.176101	0.0179695	0.294699	0.0754717	0.222821
Oocyte#	SNR	Signal	Signal (Uninjected Subsracted)	Normalized to 5ng				2	10.5	0.18	10.32	58.3333	10.32	0.234479			3	39	0.06	38.94	650	39	0.280323
1	12.4899	132.133	130.358	0.216247				3	19.2	0.2	19	96	19	0.431696			4	10	0.06	9.94	166.667	10	0.0718778
2	35.3739	395.3	393.525	0.652806				4	10	0.2	9.8	50	9.8	0.222664			5	59.8	0.27	59.53	221.481	59.8	0.429829
3	27.0954	319.233	317.458	0.526621				5	14.7	0.15	14.55	98	14.55	0.330588			6	175	0.27	174.73	648.148	175	1.25786		mean	0.0558528	0.0580075	0.215701	0.286631	0.60034	1
4	38.1117	454	452.225	0.750181				6	2.3	0.15	2.15	15.3333	2.15	0.0488498			7	92.3	0.14	92.16	659.286	92.3	0.663432		SEM	0.0150952	0.011713	0.0269849	0.0510079	0.0727117	0.11713
5	68.0169	790.8	789.025	1.30889				7	1.1	0.2	0.9	5.5	0.9	0.0204487			8	112	0.14	111.86	800	112	0.805031		n	14	22	32	33	33	32
6	7.05516	84.1667	82.3917	0.136677				8	13.1	0.2	12.9	65.5	12.9	0.293099			9	8.4	0.02	8.38	420	8.4	0.0603774
7	84.1775	1156.17	1154.39	1.91498													10	10.5	0.02	10.48	525	10.5	0.0754717
8	49.4808	631.867	630.092	1.04524													AVG					69.2	0.497394
9	36.6471	464.6	462.825	0.767765
10	21.2245	297.3	295.525	0.490237													9. GIRK1 0.25 ng + GIRK2HA 0.25 ng + Gβ 2 ng + Gγ-YFP 1 ng
11	19.8886	231.7	229.925	0.381415				AVG					10.68	0.242658			Oocyte#	ROI	Bckg	signal	SNR	Signal (Uni Subsracted)	normalized to 5ng
12	48.0542	636.8	635.025	1.05342				GIRK1 0.25 ng + GIRK2HA 0.25 ng + Gβ 2 ng + Gγ-YFP 1 ng									1	114	0.02	113.98	5700	114	0.819407
13	16.9113	215.333	213.558	0.354265				Oocyte#	ROI	Bckg	signal	SNR	Signal (Uninjected Subsracted)	normalized to 5ng			2	119	0.02	118.98	5950	119	0.855346
14	63.6173	818.2	816.425	1.35434				1	13.5	0.2	13.3	67.5	13.3	0.302187			3	59	0.14	58.86	421.429	59	0.424079
15	15.7398	192.6	190.825	0.316553				2	48	0.2	47.8	240	47.8	1.08606			4	51	0.14	50.86	364.286	51	0.366577
								3	10.2	0.18	10.02	56.6667	10.02	0.227663			5	50	0.15	49.85	333.333	50	0.359389
AVG			452.905	0.751309				4	15	0.18	14.82	83.3333	14.82	0.336723			6	36	0.15	35.85	240	36	0.25876
								5	10.3	0.2	10.1	51.5	10.1	0.22948			7	51.5	0.04	51.46	1287.5	51.5	0.370171
								6	47	0.2	46.8	235	46.8	1.06333			8	84	0.04	83.96	2100	84	0.603774
								7	26.4	0.3	26.1	88	26.1	0.593013			9	25	0.02	24.98	1250	25	0.179695
GIRK1/2 2 ng + Gbg 5/1 ng								8	11	0.3	10.7	36.6667	10.7	0.243113			10	31	0.02	30.98	1550	31	0.222821
Oocyte#	SNR	Signal	Signal (Uninjected Subsracted)	Normalized to 5ng													AVG					62.05	0.446002
1	54.9638	744.7	742.925	1.23241
2	12.9106	164.367	162.592	0.269718													10. GIRK1 0.25 ng + GIRK2HA 0.25 ng + Gβ 5 ng + Gγ-YFP 2.5 ng
3	54.3026	616.533	614.758	1.0198													Oocyte#	ROI	Bckg	signal	SNR	Signal (Uni Subsracted)	normalized to 5ng
4	34.4063	386.4	384.625	0.638042				AVG					22.455	0.510196			1	184	0.01	183.99	18400	184	1.32255
5	71.3711	828.033	826.258	1.37065				GIRK1 0.25 ng + GIRK2HA 0.25 ng + Gβ 5 ng + Gγ-YFP 2.5 ng									2	171	0.01	170.99	17100	171	1.22911
6	59.6544	690.167	688.392	1.14195				Oocyte#	ROI	Bckg	signal	SNR	Signal (Uninjected Subsracted)	normalized to 5ng			3	131	0.35	130.65	374.286	131	0.941599
7	24.1988	264.467	262.692	0.435771				1	51	0.2	50.8	255	50.8	1.15422			4	158	0.35	157.65	451.429	158	1.13567
8	7.57602	74.9667	73.1917	0.121415				2	82	0.2	81.8	410	81.8	1.85856			5	75	0.02	74.98	3750	75	0.539084
9	84.983	985.4	983.625	1.6317				3	30.2	0.2	30	151	30	0.681625			6	63	0.02	62.98	3150	63	0.45283
10	28.4545	322.133	320.358	0.531432				4	50	0.2	49.8	250	49.8	1.1315			7	208	0.02	207.98	10400	208	1.49506
11	22.5356	332.367	330.592	0.548408				5	31.3	0.6	30.7	52.1667	30.7	0.697529			8	123	0.02	122.98	6150	123	0.884097
12	54.9827	833.133	831.358	1.37911				6	36.3	0.6	35.7	60.5	35.7	0.811133
13	29.5532	357.867	356.092	0.590709				7	60.6	0.4	60.2	151.5	60.2	1.36779
14	40.4521	494.467	492.692	0.81731				8	13.5	0.4	13.1	33.75	13.1	0.297643			AVG					139.125	1
15	21.9205	306.833	305.058	0.506051
16	155.889	2271.7	2269.93	3.76551
AVG			602.821	1
								AVG					44.0125	1
Y Axis data: normalized Gβ signal in GMPs
Criteria: 1) SNR>1.3; 2) non-expressing oocytes removed (signal<bckg)
	SNR= signal to noise ratio
	net signal= signal of oocytes expressing channel only were subtracted
Experiment 1- 29.05.2023										Experiment 2- 21.02.2019
GIRK1.2 0.05 ng
Oocyte#	ROI	Bckg	signal	SNR	net signal	normalized to 5 ng				GIRK1/2 (0.05 ng)	#	Emission wavelength [ nm]	ROI	Bckg	SNR	signal	net signal	normalized to 5 ng
1	44.5	10	34.5	4.45	-1.57143	-0.0216323					1	673	312.2	316.3	0.987038	-4.1	-7.875	-0.00609153
2	48	14	34	3.42857	-2.07143	-0.0285152					2	673	303.2	319.1	0.950172	-15.9	-19.675	-0.0236232
3	56	15	41	3.73333	4.92857	0.0678466					3	673	331.5	329.3	1.00668	2.2	-1.575	0.00326862		Summary of Gβ levels in GMPs normalized to 5ng Gβ RNA signal
4	42	15	27	2.8	-9.07143	-0.124877					4	673	314.5	268.2	1.17263	46.3	42.525	0.0687897		Channel subtracted
5	46	9	37	5.11111	0.928571	0.0127827					5	673	336.6	330.5	1.01846	6.1	2.325	0.009063
6	39	10	29	3.9	-7.07143	-0.0973451					6	673	340.9	323.4	1.05411	17.5	13.725	0.0260004			GIRK1.2 only	Gβ 0.1ng	Gβ 0.2ng	Gβ 0.5ng	Gβ 1ng	Gβ 2ng	Gβ 5ng
7	76	26	50	2.92308	13.9286	0.19174					7	673	317.7	324.8	0.97814	-7.1	-10.875	-0.0105487					-0.186824	0.411996	-0.138643	1.10029	0.769912
											8	673	325.1	329.4	0.986946	-4.3	-8.075	-0.00638867					0.0953786	0.549656	0.0127827	0.384464	1.6234
											9	673	342.8	327	1.04832	15.8	12.025	0.0234747					-0.0973451	1.31367	-0.0973451	0.880039	1.14159
											10	673	302.9	328.9	0.920949	-26	-29.775	-0.0386292					0.136676	0.122911	0.150442	1.10029	0.67355
			36.0714	3.76373	2.03012e-15	0					11	673	333	327.5	1.01679	5.5	1.725	0.00817156					0.0127827	0.480826	0.439528	0.590954	1.10029
											12	673	334.1	324.8	1.02863	9.3	5.525	0.0138174					-0.124877	0.219272	0.0678466		0.563422
										AVG					1.01407	3.775	0	0.00560866					-0.13176	0.281219	0.0403147		1.12783
																							0.0678466	-0.000983284
GIRK1.2 0.05 ng + Gβ 0.2ng + Gγ 0.04 ng										GIRK1/2+Gbwt(0.1 ng)_Gg(0.02 ng)	#	Emission wavelength [ nm]	ROI	Bckg	SNR	signal	net signal	normalized to 5 ng
Oocyte#	ROI	Bckg	signal	SNR	net signal	normalized to 5 ng					1	673	345	325.5	1.05991	19.5	15.725	0.0289719						0.162243	0.25525		0.829525
1	30.5	8	22.5	3.8125	-13.5714	-0.186824					2	673	292.9	286.6	1.02198	6.3	2.525	0.00936015						0.287193	0.505448		0.917629
2	57	14	43	4.07143	6.92857	0.0953786					3	673	377.5	304.6	1.23933	72.9	69.125	0.10831						0.326417	0.577061		0.78629
3	43	14	29	3.07143	-7.07143	-0.0973451					4	673	350.7	328.4	1.0679	22.3	18.525	0.033132						0.538431	0.28437		0.82997
4	61	15	46	4.06667	9.92857	0.136676					5	673	364.4	301.7	1.20782	62.7	58.925	0.0931558						0.486431	0.301456		0.858199
5	47	10	37	4.7	0.928571	0.0127827					6	673	330.8	319.1	1.03667	11.7	7.925	0.0173831						0.352566	0.637382		0.857308
6	38	11	27	3.45455	-9.07143	-0.124877					7	673	309.7	254.8	1.21546	54.9	51.125	0.081567						0.5209	0.424772		1.10483
7	34	7.5	26.5	4.53333	-9.57143	-0.13176					8	673	247.3	230.6	1.07242	16.7	12.925	0.0248118						0.188837	0.858311		1.20527
8	51	10	41	5.1	4.92857	0.0678466					9	673	329	327.5	1.00458	1.5	-2.275	0.00222861						0.228358	0.419127		0.835913
											10	673	333.2	326.5	1.02052	6.7	2.925	0.00995444						0.294028	0.581815		1.04258
											11	673	315.5	323.9	0.974066	-8.4	-12.175	-0.0124802						0.470682	0.511094		1.5403
AVG			34	4.10124	-2.07143	-0.0285152					12	673	267.7	266.3	1.00526	1.4	-2.375	0.00208003							0.377377		1.05313
											13	673	338.5	321.6	1.05255	16.9	13.125	0.025109							0.747772		0.966807
GIRK1.2 0.05 ng + Gβ 0.5 ng + Gγ 0.1 ng										AVG					1.07527	21.9308	18.1558	0.0325834							0.558043		1.24702
Oocyte#	ROI	Bckg	signal	SNR	net signal	normalized to 5 ng																			0.401149		0.856119
1	75	9	66	8.33333	29.9286	0.411996				GIRK1/2+Gbwt(0.2 ng)_Gg(0.04 ng)	#	Emission wavelength [ nm]	ROI	Bckg	SNR	signal	net signal	normalized to 5 ng							0.432795		1.07839
2	85	9	76	9.44444	39.9286	0.549656					1	673	373.5	308.6	1.2103	64.9	61.125	0.0964244							0.319137		0.990727
3	148	16.5	131.5	8.9697	95.4286	1.31367					2	673	344.9	254.1	1.35734	90.8	87.025	0.134905
4	75	30	45	2.5	8.92857	0.122911					3	673	343.4	322.1	1.06613	21.3	17.525	0.0316462
5	92	21	71	4.38095	34.9286	0.480826					4	673	287.5	246.8	1.16491	40.7	36.925	0.0604695
6	68	16	52	4.25	15.9286	0.219272					5	673	263.5	272.4	0.967327	-8.9	-12.675	-0.0132231		mean	#DIV/0!	#DIV/0!	-0.0285152	0.380771	0.361137	0.811209	1
7	66.5	10	56.5	6.65	20.4286	0.281219					6	673	353	334.8	1.05436	18.2	14.425	0.0270404		SEM	#DIV/0!	#DIV/0!	0.0429646	0.0628192	0.0522683	0.141863	0.0503924
8	58	22	36	2.63636	-0.0714286	-0.000983284					7	673	344.2	329.3	1.04525	14.9	11.125	0.0221375		n	0	0	8	19	24	5	24
											8	673	377	324.1	1.16322	52.9	49.125	0.0785955
											9	673	362.6	256.8	1.41199	105.8	102.025	0.157191
AVG			66.75	5.8956		0.422321					10	673	337.4	325.2	1.03752	12.2	8.425	0.018126
											11	673	376.8	322.5	1.16837	54.3	50.525	0.0806756
											12	673	344.7	325.2	1.05996	19.5	15.725	0.0289719
GIRK1.2 0.05 ng + Gβ 1 ng + Gγ 0.2 ng											13	673	407.1	323.5	1.25842	83.6	79.825	0.124208
Oocyte#	ROI	Bckg	signal	SNR	net signal	normalized to 5 ng				AVG					1.15116	43.8615	40.0865	0.0651668
1	44	18	26	2.44444	-10.0714	-0.138643
2	61	24	37	2.54167	0.928571	0.0127827				GIRK1/2+Gbwt(0.5 ng)_Gg(0.1 ng)	#	Emission wavelength [ nm]	ROI	Bckg	SNR	signal	net signal	normalized to 5 ng
3	48	19	29	2.52632	-7.07143	-0.0973451					1	673	385.1	275.9	1.3958	109.2	105.425	0.162243
4	63	16	47	3.9375	10.9286	0.150442					2	673	423.9	230.6	1.83825	193.3	189.525	0.287193
5	82	14	68	5.85714	31.9286	0.439528					3	673	476.7	257	1.85486	219.7	215.925	0.326417
6	72	31	41	2.32258	4.92857	0.0678466					4	673	605.5	243.1	2.49074	362.4	358.625	0.538431
7	58	19	39	3.05263	2.92857	0.0403147					5	673	610.3	282.9	2.1573	327.4	323.625	0.486431
8											6	673	566.5	329.2	1.72084	237.3	233.525	0.352566
											7	673	629	278.4	2.25934	350.6	346.825	0.5209
											8	673	450.9	323.8	1.39253	127.1	123.325	0.188837
AVG			41	3.24033		0.0678466					9	673	391.4	237.7	1.64661	153.7	149.925	0.228358
											10	673	530.6	332.7	1.59483	197.9	194.125	0.294028
											11	673	625	308.2	2.0279	316.8	313.025	0.470682
										AVG					1.85264	235.945	232.17	0.350553
GIRK1.2 0.05ng + Gβ 2 ng + Gγ 0.4 ng
Oocyte#	ROI	Bckg	signal	SNR	net signal	normalized to 5 ng				GIRK1/2+Gbwt(1 ng)_Gg(0.2 ng)	#	Emission wavelength [ nm]	ROI	Bckg	SNR	signal	net signal	normalized to 5 ng
1	138	22	116	6.27273	79.9286	1.10029					1	673	523.9	352.1	1.48793	171.8	168.025	0.25525
2	86	22	64	3.90909	27.9286	0.384464					2	673	669.1	328.9	2.03436	340.2	336.425	0.505448
3	117	17	100	6.88235	63.9286	0.880039					3	673	730.5	342.1	2.13534	388.4	384.625	0.577061
4	134	18	116	7.44444	79.9286	1.10029					4	673	511.2	319.8	1.5985	191.4	187.625	0.28437
5	97	18	79	5.38889	42.9286	0.590954					5	673	528.4	325.5	1.62335	202.9	199.125	0.301456
											6	673	775.4	346.4	2.23845	429	425.225	0.637382
											7	673	630.4	344.5	1.8299	285.9	282.125	0.424772
											8	673	896.4	318.7	2.81268	577.7	573.925	0.858311
											9	673	620.5	338.4	1.83363	282.1	278.325	0.419127
											10	673	719.1	327.5	2.19573	391.6	387.825	0.581815
AVG			95	5.9795		0.811209					11	673	650.7	306.7	2.12162	344	340.225	0.511094
											12	673	608.6	354.6	1.7163	254	250.225	0.377377
											13	673	864.1	360.8	2.39496	503.3	499.525	0.747772
GIRK1.2 0.05 ng + Gβ 5 ng + Gγ 1 ng											14	673	776.4	400.8	1.93713	375.6	371.825	0.558043
Oocyte#	ROI	Bckg	signal	SNR	net signal	normalized to 5 ng					15	673	628.4	358.4	1.75335	270	266.225	0.401149
1	100	8	92	12.5	55.9286	0.769912					16	673	604.2	312.9	1.93097	291.3	287.525	0.432795
2	164	10	154	16.4	117.929	1.6234					17	673	534.4	319.6	1.67209	214.8	211.025	0.319137
3	129	10	119	12.9	82.9286	1.14159				AVG					1.95978	324.353	320.578	0.481903
4	97	12	85	8.08333	48.9286	0.67355
5	131	15	116	8.73333	79.9286	1.10029				GIRK1/2+Gbwt(5 ng)_Gg(1 ng)	#	Emission wavelength [ nm]	ROI	Bckg	SNR	signal	net signal	normalized to 5 ng
6	87	10	77	8.7	40.9286	0.563422					1	673	898.2	336.1	2.67242	562.1	558.325	0.829525
7	130	12	118	10.8333	81.9286	1.12783					2	673	989.1	367.7	2.68996	621.4	617.625	0.917629
8											3	673	898.8	365.8	2.45708	533	529.225	0.78629
											4	673	920.5	358.1	2.57051	562.4	558.625	0.82997
											5	673	932	350.6	2.6583	581.4	577.625	0.858199
AVG			108.714	11.1643	72.6429	1					6	673	919.8	339	2.71327	580.8	577.025	0.857308
											7	673	1088.8	341.4	3.18922	747.4	743.625	1.10483
											8	673	1178.7	363.7	3.24086	815	811.225	1.20527
Native											9	673	865.9	299.5	2.89115	566.4	562.625	0.835913
Oocyte#	ROI	Bckg	signal	SNR	net signal	normalized to 5 ng					10	673	1029.9	324.4	3.17478	705.5	701.725	1.04258
1	18.857	7.252	11.605	2.60025							11	673	1372.6	332.1	4.13309	1040.5	1036.72	1.5403
2	16.572	6.098	10.474	2.71761							12	673	1020.5	307.9	3.31439	712.6	708.825	1.05313
3	17.634	6.317	11.317	2.79151							13	673	989.9	335.4	2.9514	654.5	650.725	0.966807
4	15.589	6.12	9.469	2.54722							14	673	1113	269.9	4.12375	843.1	839.325	1.24702
5	16.359	5.52	10.839	2.96359							15	673	914.2	334.2	2.73549	580	576.225	0.856119
											16	673	1062.4	332.8	3.19231	729.6	725.825	1.07839
											17	673	984.4	313.8	3.13703	670.6	666.825	0.990727
										AVG					3.04971		673.066	1
			10.7408	2.72404
										native	#	Emission wavelength [ nm]	ROI	Bckg	signal ratio	signal
											1	673	344.3	326.5	1.05452	17.8
											2	673	346.5	326.7	1.06061	19.8
											3	673	341.6	328.8	1.03893	12.8
											4	673	381.4	324.3	1.17607	57.1
											5	673	356	329.5	1.08042	26.5
											6	673	361.8	326.4	1.10846	35.4
											7	673	298.9	328.1	0.911003	-29.2
											8	673	347	317.6	1.09257	29.4
											9	673	381.3	286.8	1.3295	94.5

## Sheet: Fig. 2i
Gβγ coexpression with GIRK2
X Axis data: normalized Gγ-YFP signal in whole oocytes by confocal
Experiment 1- 2013.06.19							Experiment 2- 2016.05.22						Experiment 3- 2019.07.28													Experiment 4- 2022.05.15									Summary of Gβγ expression in whole oocyte co-expressed with GIRK2
																																			normalized to 5ng
	YFP signal	SEM	n	normalized to 5ng				Group 2 - G2HA+Y-Gβγ 0.2:0.1 ng					GIRK2-CFP 5 ng+ 0.2 ng Gβγ-YFP													GIRK2HA 5 ng + Gβ 0.2 ng + Gγ-YFP 0.1 ng								experiment date	Gβ 0.2 ng	Gβ 0.5 ng	Gβ 1 ng	Gβ 2 ng	Gβ 5 ng
G2HA+Y-Gbg 0.2/0.1 ng	42.0452	5.8013	17	0.10022			Oocyte#	Signal	-uninjected	Normalized to 5ng			Oocyte#	signal	Signal (Uni Subsracted)	Normalized to 5ng										Oocyte#			signal	Signal (Uni Subsracted)	Normalized to 5ng			2016.05.22	0.0410423	0.39222		0.689672	0.926532
G2HA+Y-Gbg 0.5/0.25 ng	107.255	16.1737	14	0.255654			1	61.6092	55.7198	0.0410423			1	2.038	1.77331	0.0147812										1			1.55	1.55	0.0431424				0.0156311	0.0978873		0.182496	1.37533
G2HA+Y-Gbg 1/0.5 ng	419.531	91.9621	14	1			2	27.1104	21.221	0.0156311			2	1.60703	1.34234	0.0111889										2			2.35	2.35	0.0654095				0.0224229	0.355482		0.21978	0.358583
G2HA+Y-Gbg 2/1 ng	1915.71	187.457	14	4.56631			3	36.3311	30.4417	0.0224229			3	3.14131	2.87662	0.0239777										3			1.76	1.76	0.0489875				0.0323929	0.0569406		1.40254	0.774873
G2HA+Y-Gbg 5/2.5 ng	2632.74	244.906	14	6.27544			4	49.8666	43.9772	0.0323929			4	2.71784	2.45314	0.0204479										4			0.86	0.86	0.0239371				0.0402441	0.366236		2.35292	0.296456
G2HA+Y-Gbg 10/2 ng	3387.99	425.574	13				5	60.5255	54.6362	0.0402441			5	2.23157	1.96687	0.0163946										5			2.04	2.04	0.056781				0.0084837	0.0438504		0.245869	1.57788
G2HA+Y-Gbg 20/10 ng	6106.23	470.893	11				6	17.407	11.5176	0.0084837			6	3.38038	3.11568	0.0259704										6			1.17	1.17	0.0325656				0.0795727	0.0255793		0.368628	0.863684
*raw data not found, means were used							7	113.919	108.029	0.0795727			7	3.03746	2.77276	0.023112										7			0.38	0.38	0.0105769				0.0306369	0.0459039		0.569793	0.411643
							8	47.4826	41.5932	0.0306369			8	2.68069	2.416	0.0201383										8			0.98	0.98	0.0272772				0.0260147	0.0819454		0.540327	1.80341
							9	41.2074	35.318	0.0260147			9	1.4143	1.1496	0.00958239										9			1.41	1.41	0.0392457				0.0510631	0.18375		0.326953	0.627335
							10	75.2136	69.3243	0.0510631			10	2.73683	2.47213	0.0206062										10			2.21	2.21	0.0615128				0.0022724	0.0614394		0.999013	1.35199
							11	8.97441	3.08505	0.0022724			11	1.43165	1.16696	0.00972703																			0.0420001	0.153375		0.888205	1.51323
							12	62.9095	57.0202	0.0420001			12	3.82518	3.56049	0.029678																			0.0121336	0.0361806		0.681271	1.11904
							13	22.3621	16.4728	0.0121336																GIRK2HA 5 ng + Gβ 0.5 ng + Gγ-YFP 0.25 ng									0.00132184	0.0549451		1.68117
							14	7.6839	1.79455	0.00132184																Oocyte#			signal	Signal (Uni Subsracted)	Normalized to 5ng
																										1			1.21	1.21	0.0336789
																										2			7.61	7.61	0.211815
																										3			12.15	12.15	0.338181			2019.07.28	0.0147812	0.105035	0.202426	0.662278	1.35519		0.8 ng and 1.2 ng Gβ combined to 1 ng
								Group 3 - G2HA+Y-Gβγ 0.5:0.25 ng					GIRK2-CFP 5 ng + 0.5 Gβγ-YFP													4			3.95	3.95	0.109944				0.0111889	0.050211	0.0140473	0.268415	1.78597
							Oocyte#	signal	Signal (Uni Subsracted)	Normalized to 5ng			Oocyte#	signal	Signal (Uni Subsracted)	Normalized to 5ng										5			1.2	1.2	0.0334006				0.0239777	0.0380838	0.11492	0.0830003	0.141436
							1	538.376	532.486	0.39222			1	12.8659	12.6012	0.105035										6			1.7	1.7	0.0473175				0.0204479	0.0504401	0.089881	0.234557	0.476887
							2	138.783	132.894	0.0978873			2	6.28853	6.02384	0.050211										7			4.42	4.42	0.123026				0.0163946	0.103025	0.0726402	0.163119	1.00709
							3	488.499	482.61	0.355482			3	4.83363	4.56894	0.0380838										8			2.22	2.22	0.0617911				0.0259704	0.051548	0.155119	0.161361	1.57686
							4	83.193	77.3037	0.0569406			4	6.31601	6.05132	0.0504401										9			7.67	7.67	0.213485				0.023112	0.0369553	0.202426	0.182328	0.979298
							5	503.099	497.209	0.366236			5	12.6246	12.3599	0.103025										10			5.47	5.47	0.152251				0.0201383	0.0441675	0.0140473	0.21216	1.25791
							6	65.4216	59.5322	0.0438504			6	6.44894	6.18424	0.051548										11			3.93	3.93	0.109387				0.00958239	0.0675202	0.0378431	0.110438	0.904192
							7	40.6163	34.727	0.0255793			7	4.69824	4.43354	0.0369553																			0.0206062	0.0917279	0.0738205	0.382018	1.06095
							8	68.2094	62.3201	0.0459039			8	5.5635	5.2988	0.0441675																			0.00972703	0.0315778	0.0792081	0.36389	0.454218
							9	117.14	111.251	0.0819454			9	8.36512	8.10043	0.0675202										7. GIRK2HA 5 ng + Gβ 1 ng + Gγ-YFP 0.5 ng									0.029678	0.0332567	0.107934	0.0966058
							10	255.352	249.463	0.18375			10	11.2693	11.0046	0.0917279										Oocyte#			signal	Signal (Uni Subsracted)	Normalized to 5ng						0.0948076	0.0855172
							11	89.3008	83.4114	0.0614394			11	4.0531	3.78841	0.0315778										1			1.5	1.5	0.0417507						0.0479934	0.120353
							12	214.115	208.226	0.153375			12	4.25452	3.98982	0.0332567										2			8.2	8.2	0.228237						0.0755927
							13	55.0089	49.1195	0.0361806																3			5.17	5.17	0.143901						0.483584
							14	80.484	74.5946	0.0549451																4			6.27	6.27	0.174518						0.266526
																										5			7.1	7.1	0.19762						0.187652
																										6			2.6	2.6	0.072368						0.189706
																										7			11.64	11.64	0.323986						0.14986
								Group 5 - G2HA+Y-Gβγ 2:1 ng					GIRK2-CFP 5 ng+ 0.8 Gβγ-YFP													8			3.54	3.54	0.0985318						0.0864808
							Oocyte#	signal	Signal (Uni Subsracted)	Normalized to 5ng			Oocyte#	signal	Signal (Uni Subsracted)	Normalized to 5ng										9			1.46	1.46	0.0406374						0.0827609
							1	942.202	936.312	0.689672			1	24.5499	24.2852	0.202426										10			2.16	2.16	0.0601211						0.18256
							2	253.65	247.761	0.182496			2	1.94996	1.68526	0.0140473																					0.130775
							3	304.267	298.377	0.21978			3	14.0517	13.787	0.11492																					0.18256
							4	1910	1904.11	1.40254			4	11.0478	10.7831	0.089881														4.964							0.130775
							5	3200.26	3194.37	2.35292			5	8.97938	8.71468	0.0726402										GIRK2HA 5 ng + Gβ 2 ng + Gγ-YFP 1 ng
							6	339.686	333.796	0.245869			6	18.8744	18.6097	0.155119										Oocyte#			signal	Signal (Uni Subsracted)	Normalized to 5ng
							7	506.346	500.457	0.368628			7	24.5499	24.2852	0.202426										1			48.37	48.37	1.34632
							8	779.452	773.563	0.569793			8	1.94996	1.68526	0.0140473										2			27.27	27.27	0.759029			2022.05.15	0.0431424	0.0336789	0.0417507	1.34632	0.734256
							9	739.448	733.558	0.540327			9	4.80475	4.54006	0.0378431										3			72.7	72.7	2.02352				0.0654095	0.211815	0.228237	0.759029	0.609004
							10	449.767	443.878	0.326953			10	9.12098	8.85628	0.0738205										4			43.7	43.7	1.21634				0.0489875	0.338181	0.143901	2.02352	0.73203
							11	1362.17	1356.28	0.999013			11	9.76733	9.50264	0.0792081										5			22.35	22.35	0.622086				0.0239371	0.109944	0.174518	1.21634	3.13966
							12	1211.73	1205.85	0.888205			12	13.2135	12.9488	0.107934										6			7.35	7.35	0.204579				0.056781	0.0334006	0.19762	0.622086	0.279173
							13	930.796	924.907	0.681271			13	11.6388	11.3741	0.0948076										7			43.27	43.27	1.20437				0.0325656	0.0473175	0.072368	0.204579	1.08079
							14	2288.28	2282.39	1.68117			14	6.02249	5.75779	0.0479934										8			7.17	7.17	0.199569				0.0105769	0.123026	0.323986	1.20437	0.819706
																										9			6.23	6.23	0.173405				0.0272772	0.0617911	0.0985318	0.199569	0.605386
																																			0.0392457	0.213485	0.0406374	0.173405
													GIRK2-CFP 5ng + 1.2 ng Gβγ-YFP																						0.0615128	0.152251	0.0601211
								Group 6 - G2HA+Y-Gbg 5:2.5 ng					Oocyte#	signal	Signal (Uni Subsracted)	Normalized to 5ng
							Oocyte#	signal	Signal (Uni Subsracted)	Normalized to 5ng			1	9.33359	9.0689	0.0755927
							1	1263.77	1257.88	0.926532			2	58.2805	58.0158	0.483584										9. GIRK2HA 5 ng + Gβ 5 ng + Gγ-YFP 2.5 ng
							2	1873.06	1867.17	1.37533			3	32.2399	31.9752	0.266526										Oocyte#			signal	Signal (Uni Subsracted)	Normalized to 5ng
							3	492.709	486.819	0.358583			4	22.7774	22.5127	0.187652										1			26.38	26.38	0.734256
							4	1057.87	1051.98	0.774873			5	23.0239	22.7592	0.189706										2			21.88	21.88	0.609004
							5	408.364	402.475	0.296456			6	18.2434	17.9787	0.14986										3			26.3	26.3	0.73203
							6	2148.06	2142.17	1.57788			7	10.6398	10.3751	0.0864808										4			112.8	112.8	3.13966
							7	1178.44	1172.56	0.863684			8	10.1936	9.92887	0.0827609										5			10.03	10.03	0.279173
							8	564.744	558.855	0.411643			9	22.1665	21.9018	0.18256										6			38.83	38.83	1.08079
							9	2454.24	2448.35	1.80341			10	15.9538	15.6891	0.130775										7			29.45	29.45	0.819706
							10	857.572	851.683	0.627335			11	22.1665	21.9018	0.18256										8			21.75	21.75	0.605386
							11	1841.38	1835.49	1.35199			12	15.9538	15.6891	0.130775
							12	2060.28	2054.4	1.51323
							13	1525.12	1519.23	1.11904			GIRK2-CFP 5ng + 2 ng Gβγ-YFP
								Average	1357.62				Oocyte#	signal	Signal (Uni Subsracted)	Normalized to 5ng
													1	79.7185	79.4538	0.662278													Average	35.9275
													2	32.4666	32.2019	0.268415
													3	10.2223	9.95759	0.0830003
													4	28.4046	28.1399	0.234557
													5	19.8341	19.5694	0.163119
													6	19.6233	19.3586	0.161361
													7	22.1387	21.874	0.182328																		mean	0.0288965	0.110672	0.134378	0.59524	1
													8	25.7177	25.453	0.21216																		SEM	0.00306976	0.0172687	0.0156266	0.0944621	0.105498
													9	13.5139	13.2492	0.110438																		n	36	36	36	37	32
													10	46.0956	45.8309	0.382018
													11	43.9208	43.6561	0.36389
													12	11.8545	11.5898	0.0966058
													13	10.5242	10.2595	0.0855172
													14	14.7035	14.4388	0.120353
													GIRK2-CFP 5ng + 5 ng Gβγ-YFP
													Oocyte#	signal	Signal (Uni Subsracted)	Normalized to 5ng
													1	162.848	162.583	1.35519
													2	214.528	214.263	1.78597
													3	17.2328	16.9681	0.141436
													4	57.4771	57.2124	0.476887
													5	121.086	120.821	1.00709
													6	189.441	189.176	1.57686
													7	117.752	117.487	0.979298
													8	151.177	150.912	1.25791
													9	108.741	108.476	0.904192
													10	127.548	127.283	1.06095
													11	54.7575	54.4928	0.454218
														Average	119.97
Y Axis data: normalized Gβ signal in GMPs
	Criteria: 1) SNR>1.3; 2) non-expressing oocytes removed (signal<bckg)
		net signal= signal of oocytes expressing channel only were subtracted					SNR= signal to noise ratio
Experiment 1- 2019.03.07										Experiment 2- 2019.06.06										Experiment 3- 2017.09.28
native	#	Emission wavelength [ nm]	signal	Background	SNR	net signal				native	#	Emission wavelength [ nm]	signal	Background	SNR	signal bckg subtr.
	1	673	344.3	323	1.06594	21.3					1	673	334.3	327.3	1.02139	7
	2	673	366.2	328.4	1.1151	37.8					2	673	357.8	348.6	1.02639	9.2				GIRK2 2 ng
	3	673	372.4	327.7	1.13641	44.7					3	673	350.4	346.5	1.01126	3.9				Emission wavelength [ nm]	signal	Background	signal bckg subtr.	SNR	net signal	normalized to 5ng
	4	673	358.6	319.1	1.12379	39.5					4	673	349.2	337.8	1.03375	11.4				673	408.4	316.5	91.9	1.29036	-35.8182	-0.0814628
	5	673	374.6	323.4	1.15832	51.2					5	673	368.1	359.2	1.02478	8.9				673	514.7	307.3	207.4	1.67491	79.6818	0.181224				Summary of Gβγ expression in GMPS co-expressed with GIRK2
	6	673	367.2	317.6	1.15617	49.6					6	673	361.8	331	1.09305	30.8				673	383.4	303	80.4	1.26535	-47.3182	-0.107618
	7	673	343.5	322.1	1.06644	21.4					7	673	346.5	334.2	1.0368	12.3				673	415.7	302.9	112.8	1.3724	-14.9182	-0.0339291
	8	673	337.5	320.5	1.05304	17					8	673	347.5	341	1.01906	6.5				673	452.6	300	152.6	1.50867	24.8818	0.0565898			experiment date	GIRK2 only	Gβ 0.2ng	Gβ 0.5ng	Gβ 1ng	Gβ 2ng	Gβ 5ng
	9	673	365.8	330.5	1.10681	35.3				AVG					1.03331	11.25				673	346.2	283.2	63	1.22246	-64.7182	-0.147191			2019.03.07	-0.0754159	0.154195	0.170738	0.323812	0.543939	0.852293
	10	673	344.8	312.6	1.10301	32.2														673	610.5	320.8	289.7	1.90305	161.982	0.368402				0.0039886	0.165444	-0.0560059	0.111626	0.75414	0.73848
	11	673	315.9	271	1.16568	44.9														673	372.4	280.8	91.6	1.32621	-36.1182	-0.0821451				0.0423674	0.13655	0.190369	0.0139142	1.13594	0.774212
AVG					1.1137	35.9														673	415.5	305.6	109.9	1.35962	-17.8182	-0.0405247				-0.0449775	0.00531201	0.20272	0.0205312	0.432111	0.728113
																				673	402.5	286.3	116.2	1.40587	-11.5182	-0.0261963				0.12486	0.0697179	0.240658	0.150225	0.84325	0.756125
GIRK2-yfp (5 ng)	#	Emission wavelength [ nm]	signal	Background	SNR	signal bckg subtr.	net signal	normalized to 5ng		GIRK2-yfp (2 ng)	#	Emission wavelength [ nm]	signal	Background	SNR	signal bckg subtr.	net signal	normalized to 5ng		673	408	318.6	89.4	1.2806	-38.3182	-0.0871487				0.00156236	0.0139142	0.344104	0.38513	0.496737	1.84683
	1	673	341.9	326.3	1.04781	15.6	-34.1917	-0.0754159			1	673	383.6	329.9	1.16278	53.7	-3.14444	-0.0101982		AVG			127.718	1.41905	2.06703e-14	4.79414e-17				0.0602334	0.0158993	-0.00373127	0.1017	0.391085	1.12536
	2	673	379.9	328.3	1.15717	51.6	1.80833	0.0039886			2	673	381.1	333.6	1.14239	47.5	-9.34444	-0.0303062												-0.0350519	0.0533958	-0.0577704	0.167871	1.38783	1.16837
	3	673	371.2	302.2	1.22833	69	19.2083	0.0423674			3	673	414.6	340.4	1.21798	74.2	17.3556	0.0562881		GIRK2 2 ng + 0.2 ng Gβ + 0.08 ng Gγ										-0.0105689	0.0282511	-0.0440952	0.304623	0.309475	0.837294
	4	673	355.2	325.8	1.09024	29.4	-20.3917	-0.0449775			4	673	396.1	334.8	1.18309	61.3	4.45556	0.0144504		Emission wavelength [ nm]	signal	Background	signal bckg subtr.	SNR	net signal	normalized to 5ng				-0.0551236	0.099274	0.278596	0.0820697	0.610992	1.78397
	5	673	403.7	297.3	1.35789	106.4	56.6083	0.12486			5	673	360.1	300.2	1.19953	59.9	3.05556	0.00990988		673	490.1	327.2	162.9	1.49786	35.1818	0.0800155				0.0167815	0.187942	0.120007	0.563128	0.834427	1.48488
	6	673	372.4	321.9	1.15688	50.5	0.708333	0.00156236			6	673	393.4	334.1	1.17749	59.3	2.45556	0.00796394		673	512.2	298.6	213.6	1.71534	85.8818	0.195325				-0.0286555		0.19478	0.181105	0.542395	0.769359
	7	673	380.2	303.1	1.25437	77.1	27.3083	0.0602334			7	673	407.1	341.4	1.19244	65.7	8.85556	0.0287206		673	585.1	296.8	288.3	1.97136	160.582	0.365218							0.10545	0.706277	0.808621
	8	673	362	328.1	1.10332	33.9	-15.8917	-0.0350519			8	673	353.6	344.3	1.02701	9.3	-47.5444	-0.154198		673	407.4	284.7	122.7	1.43098	-5.01818	-0.0114131							0.0787611		0.837074
	9	673	362	317	1.14196	45	-4.79167	-0.0105689			9	673	381	300.3	1.26873	80.7	23.8556	0.0773692		673	433.3	278.9	154.4	1.5536	26.6818	0.0606836							0.121772		0.489018
	10	673	347.5	322.7	1.07685	24.8	-24.9917	-0.0551236		AVG					1.17461	56.8444	-3.15797e-15	0		673	480.8	320.7	160.1	1.49922	32.3818	0.0736474
	11	673	382.8	325.4	1.1764	57.4	7.60833	0.0167815												673	531.8	309	222.8	1.72104	95.0818	0.216249
	12	673	329.3	292.5	1.12581	36.8	-12.9917	-0.0286555												673	524.2	297.3	226.9	1.7632	99.1818	0.225573			2019.06.06	Low SNR			0.304396		0.440936
AVG					1.15975	49.7917														673	589.8	303.9	285.9	1.94077	158.182	0.35976							0.196396		0.7578
										GIRK2-yfp+Gbwt(0.2n g)_Gg(0.04 ng)	#	Emission wavelength [ nm]	signal	Background	SNR	signal bckg subtr.	net signal	normalized to 5ng		673	443.6	296.4	147.2	1.49663	19.4818	0.0443083							0.0579098		1.05293
GIRK2-yfp+Gbwt(0.2 ng)_Gg(0.04 ng)	#	Emission wavelength [ nm]	signal	Background	SNR	signal bckg subtr.	net signal	normalized to 5ng			1	673	431.6	346.2	1.24668	85.4	28.5556	0.0926124		673	458.8	293.3	165.5	1.56427	37.7818	0.0859288							0.450017		0.82234
	1	673	377.4	257.7	1.46449	119.7	69.9083	0.154195			2	673	504.6	598.3	0.84339	-93.7	-150.544	-0.488251		673	453.9	294.3	159.6	1.5423	31.8818	0.0725102							0.421152		0.705259
	2	673	381.9	257.1	1.48541	124.8	75.0083	0.165444			3	673	364.8	354.8	1.02818	10	-46.8444	-0.151928		673	488.1	302.4	185.7	1.61409	57.9818	0.131871							0.206126		0.956286
	3	673	421.4	309.7	1.36067	111.7	61.9083	0.13655			4	673	401.9	345.7	1.16257	56.2	-0.644444	-0.00209008		673	436.2	317.1	119.1	1.37559	-8.61818	-0.0196007							0.433152		0.847962
	4	673	377.4	325.2	1.16052	52.2	2.40833	0.00531201			5	673	403	342.4	1.17699	60.6	3.75556	0.0121801		AVG			186.764	1.62045	59.0461	0.134291							0.498665		0.800286
	5	673	353	271.6	1.29971	81.4	31.6083	0.0697179			6	673	414.7	345.6	1.19994	69.1	12.2556	0.0397476															0.363098		1.71196
	6	673	386.8	330.7	1.16964	56.1	6.30833	0.0139142			7	673	405.6	346.4	1.1709	59.2	2.35556	0.00763962		GIRK2 2 ng + 0.5 ng Gβ + 0.2 ng Gγ													0.953043		1.17942
	7	673	389.3	332.3	1.17153	57	7.20833	0.0158993			8	673	426.8	325.3	1.31202	101.5	44.6556	0.144828		Emission wavelength [ nm]	signal	Background	signal bckg subtr.	SNR	net signal	normalized to 5ng							0.562881		1.70742
	8	673	401.7	327.7	1.22582	74	24.2083	0.0533958		AVG					1.14258	43.5375	-13.3069	-0.0431575		673	569.6	293.9	275.7	1.93807	147.982	0.336561							0.295963		0.657908
	9	673	387.1	324.5	1.19291	62.6	12.8083	0.0282511												673	458.3	295.8	162.5	1.54936	34.7818	0.0791058							0.432828		1.19693
	10	673	401.2	306.4	1.3094	94.8	45.0083	0.099274												673	507.7	297.7	210	1.70541	82.2818	0.187137									1.16256
	11	673	364.5	229.5	1.58824	135	85.2083	0.187942												673	541.2	296.6	244.6	1.82468	116.882	0.265829
AVG					1.31167	88.1182	38.3265	0.084536												673	552.8	299	253.8	1.84883	126.082	0.286753			2017.09.28		0.0800155	0.336561	0.232169		0.720243
																				673	602.9	292.5	310.4	2.0612	182.682	0.415481					0.195325	0.0791058	0.66998		1.3748
GIRK2-yfp+Gbwt(0.5 ng)_Gg(0.1 ng)	#	Emission wavelength [ nm]	signal	Background	SNR	signal bckg subtr.	net signal	normalized to 5ng		GIRK2-yfp+GbWT(1 ng)_Gg(0.2 ng)	#	Emission wavelength [ nm]	signal	Background	SNR	signal bckg subtr.	net signal	normalized to 5ng		673	510.8	292.4	218.4	1.74692	90.6818	0.206242					0.365218	0.187137	0.246725		0.358623
	1	673	425.1	297.9	1.42699	127.2	77.4083	0.170738			1	673	492	341.3	1.44155	150.7	93.8556	0.304396		673	595.3	328	267.3	1.81494	139.582	0.317457					-0.0114131	0.265829	0.699319		0.765957
	2	673	344.9	320.5	1.07613	24.4	-25.3917	-0.0560059			2	673	456.4	339	1.34631	117.4	60.5556	0.196396		673	470.5	288	182.5	1.63368	54.7818	0.124593					0.0606836	0.286753	0.400698		0.808488
	3	673	363.5	227.4	1.5985	136.1	86.3083	0.190369			3	673	433.2	358.5	1.20837	74.7	17.8556	0.0579098		673	569.2	287.2	282	1.98189	154.282	0.35089					0.0736474	0.415481	0.304493		0.969739
	4	673	471.2	329.5	1.43005	141.7	91.9083	0.20272			4	673	508.9	313.3	1.62432	195.6	138.756	0.450017		673	528.3	299.3	229	1.76512	101.282	0.23035					0.216249	0.206242	0.39342		0.717514
	5	673	385.4	226.5	1.70155	158.9	109.108	0.240658			5	673	541.8	355.1	1.52577	186.7	129.856	0.421152		673	733.9	315.1	418.8	2.3291	291.082	0.66202					0.225573	0.317457	0.275836		1.13804
	6	673	442.7	236.9	1.86872	205.8	156.008	0.344104			6	673	462.6	342.2	1.35184	120.4	63.5556	0.206126		673	611.7	315.1	296.6	1.94129	168.882	0.384095					0.35976	0.124593	0.732525		1.42233
	7	673	369.4	321.3	1.1497	48.1	-1.69167	-0.00373127			7	673	506.7	316.3	1.60196	190.4	133.556	0.433152		673	701.6	307.6	394	2.28088	266.282	0.605616					0.0443083	0.35089	0.0775138		0.732752
	8	673	355.2	331.6	1.07117	23.6	-26.1917	-0.0577704			8	673	555.1	344.5	1.61132	210.6	153.756	0.498665		673	789.3	307.7	481.6	2.56516	353.882	0.804849					0.0859288	0.23035	0.510094		0.704095
	9	673	349.3	319.5	1.09327	29.8	-19.9917	-0.0440952			9	673	517.7	348.9	1.48381	168.8	111.956	0.363098		AVG			281.813	1.93244	154.095	0.350465					0.0725102	0.66202	0.794159		0.274699
	10	673	453.9	277.8	1.63391	176.1	126.308	0.278596			10	673	691.8	341.1	2.02814	350.7	293.856	0.953043													0.131871	0.384095	0.324053		1.29201
	11	673	395.6	291.4	1.35758	104.2	54.4083	0.120007			11	673	571.6	341.2	1.67526	230.4	173.556	0.562881		GIRK2 2 ng + 1 ng Gβ + 0.4 ng Gγ											-0.0196007	0.605616	0.147109		0.716377
	12	673	491.5	353.4	1.39078	138.1	88.3083	0.19478			12	673	493.3	345.2	1.42903	148.1	91.2556	0.295963		Emission wavelength [ nm]	signal	Background	signal bckg subtr.	SNR	net signal	normalized to 5ng						0.804849			0.483029
AVG					1.39986	109.5	59.7083	0.131697			13	673	499.4	309.1	1.61566	190.3	133.456	0.432828		673	560.2	330.4	229.8	1.69552	102.082	0.232169									1.82739
										AVG					1.5341	179.6	122.756	0.398125		673	729.3	307	422.3	2.37557	294.582	0.66998									1.72391
GIRK2-yfp+Gbwt(1 ng)_Gg(0.2 ng)	#	Emission wavelength [ nm]	signal	Background	SNR	signal bckg subtr.	net signal	normalized to 5ng												673	546.4	310.2	236.2	1.76144	108.482	0.246725									1.96999
	1	673	509	312.4	1.62932	196.6	146.808	0.323812												673	762	326.8	435.2	2.3317	307.482	0.699319
	2	673	431.1	330.7	1.3036	100.4	50.6083	0.111626												673	609	305.1	303.9	1.99607	176.182	0.400698			mean	1.70581e-17	0.0927105	0.142574	0.292983	0.691431	1.00307
	3	673	358.6	302.5	1.18545	56.1	6.30833	0.0139142		GIRK2-yfp+Gbwt(5 ng)_Gg(1 ng)	#	Emission wavelength [ nm]	signal	Background	SNR	signal bckg subtr.	net signal	normalized to 5ng		673	549.9	288.3	261.6	1.90739	133.882	0.304493			SEM	0.0161019	0.0206053	0.039678	0.0346311	0.0848038	0.057993
	4	673	390.6	331.5	1.17828	59.1	9.30833	0.0205312			1	673	535	342.2	1.56341	192.8	135.956	0.440936		673	590.7	290	300.7	2.0369	172.982	0.39342			n	12	25	27	42	13	46
	5	673	400	282.1	1.41794	117.9	68.1083	0.150225			2	673	647.4	356.9	1.81395	290.5	233.656	0.7578		673	551.3	302.3	249	1.82369	121.282	0.275836
	6	673	512	287.6	1.78025	224.4	174.608	0.38513			3	673	739.2	357.7	2.06654	381.5	324.656	1.05293		673	752.4	302.6	449.8	2.48645	322.082	0.732525
	7	673	403.6	307.7	1.31167	95.9	46.1083	0.1017			4	673	674.6	364.2	1.85228	310.4	253.556	0.82234		673	453.5	291.7	161.8	1.55468	34.0818	0.0775138
	8	673	492.8	366.9	1.34315	125.9	76.1083	0.167871			5	673	622.3	348	1.78822	274.3	217.456	0.705259		673	646.7	294.7	352	2.19444	224.282	0.510094
	9	673	423.4	235.5	1.79788	187.9	138.108	0.304623			6	673	694.2	342.5	2.02686	351.7	294.856	0.956286		673	798.3	321.4	476.9	2.48382	349.182	0.794159
	10	673	340.9	253.9	1.34265	87	37.2083	0.0820697			7	673	673.7	355.4	1.89561	318.3	261.456	0.847962		673	554.2	284	270.2	1.95141	142.482	0.324053
	11	673	673	367.9	1.8293	305.1	255.308	0.563128			8	673	668.8	365.2	1.83133	303.6	246.756	0.800286		673	484.9	292.5	192.4	1.65778	64.6818	0.147109
	12	673	377	245.1	1.53815	131.9	82.1083	0.181105			9	673	943.1	358.4	2.63142	584.7	527.856	1.71196		AVG			310.129	2.01835	182.41	0.414864
	13	673	342	244.4	1.39935	97.6	47.8083	0.10545			10	673	784.5	364	2.15522	420.5	363.656	1.17942
	14	673	354.4	268.9	1.31796	85.5	35.7083	0.0787611			11	673	953.9	370.6	2.57393	583.3	526.456	1.70742		GIRK2 2 ng + 5 ng Gβ + 2 ng Gγ
	15	673	345.4	240.4	1.43677	105	55.2083	0.121772			12	673	617.8	358.1	1.72522	259.7	202.856	0.657908		Emission wavelength [ nm]	signal	Background	signal bckg subtr.	SNR	net signal	normalized to 5ng
AVG					1.47445	131.753	81.9617	0.180781			13	673	777.1	351.2	2.2127	425.9	369.056	1.19693		673	758.9	314.5	444.4	2.41304	316.682	0.720243
											14	673	774	358.7	2.15779	415.3	358.456	1.16256		673	1059.3	327.1	732.2	3.23846	604.482	1.3748
GIRK2-yfp+Gbwt(2 ng)_Gg(0.4 ng)	#	Emission wavelength [ nm]	signal	Background	SNR	signal bckg subtr.	net signal	normalized to 5ng		AVG					2.02103					673	570.5	285.1	285.4	2.00105	157.682	0.358623
	1	673	621.7	325.3	1.91116	296.4	246.608	0.543939									308.334	1		673	772.8	308.3	464.5	2.50665	336.782	0.765957
	2	673	729.3	337.6	2.16025	391.7	341.908	0.75414												673	782.2	299	483.2	2.61605	355.482	0.808488
	3	673	905.9	341.1	2.65582	564.8	515.008	1.13594												673	855.5	301.4	554.1	2.83842	426.382	0.969739
	4	673	579.7	334	1.73563	245.7	195.908	0.432111												673	740.3	297.1	443.2	2.49175	315.482	0.717514
	5	673	808	375.9	2.14951	432.1	382.308	0.84325												673	925.1	297	628.1	3.11481	500.382	1.13804
	6	673	610.7	335.7	1.81918	275	225.208	0.496737												673	1049.9	296.8	753.1	3.5374	625.382	1.42233
	7	673	572.8	345.7	1.65693	227.1	177.308	0.391085												673	788.6	338.7	449.9	2.32831	322.182	0.732752
	8	673	992	313	3.16933	679	629.208	1.38783												673	727.3	290	437.3	2.50793	309.582	0.704095
	9	673	508.4	318.3	1.59724	190.1	140.308	0.309475												673	535.7	287.2	248.5	1.86525	120.782	0.274699
	10	673	658.7	331.9	1.98463	326.8	277.008	0.610992												673	988.6	292.8	695.8	3.37637	568.082	1.29201
	11	673	766.2	338.1	2.26619	428.1	378.308	0.834427												673	751.2	308.5	442.7	2.43501	314.982	0.716377
	12	673	587.2	291.5	2.01441	295.7	245.908	0.542395												673	649.9	309.8	340.1	2.09781	212.382	0.483029
	13	673	673.3	303.3	2.21991	370	320.208	0.706277												673	1224.2	293	931.2	4.17816	803.482	1.82739
AVG					2.10309	363.269	313.478	0.691431												673	1191.5	305.8	885.7	3.89634	757.982	1.72391
																				673	1291.2	297.3	993.9	4.34309	866.182	1.96999
GIRK2-yfp+Gbwt(5 ng)_Gg(1 ng)	#	Emission wavelength [ nm]	IntensityROI 1	IntensityROI 2	SNR	signal	net signal	normalized to 5ng												AVG			567.406	2.87699	439.687	1
	1	673	799.9	363.7	2.19934	436.2	386.408	0.852293
	2	673	737.7	353.1	2.08921	384.6	334.808	0.73848
	3	673	764.3	363.5	2.10261	400.8	351.008	0.774212
	4	673	731.5	351.6	2.08049	379.9	330.108	0.728113
	5	673	752.2	359.6	2.09177	392.6	342.808	0.756125
	6	673	1243.6	356.5	3.48836	887.1	837.308	1.84683
	7	673	915	355	2.57746	560	510.208	1.12536
	8	673	925.8	346.3	2.6734	579.5	529.708	1.16837
	9	673	783.7	354.3	2.21197	429.4	379.608	0.837294
	10	673	1238	379.4	3.26305	858.6	808.808	1.78397
	11	673	1110.9	387.9	2.86388	723	673.208	1.48488
	12	673	747.2	348.6	2.14343	398.6	348.808	0.769359
	13	673	764	347.6	2.19793	416.4	366.608	0.808621
	14	673	781.2	351.9	2.21995	429.3	379.508	0.837074
	15	673	619.6	348.1	1.77995	271.5	221.708	0.489018
AVG					2.39885		453.375	1

## Sheet: Fig. 3
Fig. 3 raw data
	Summary of single channel data by cell										Data used for YFP calibration			YFP-GIRK1 1 ng + GIRK2 1 ng + Gβ 5 ng + Gγ 2 ng
											A. YFP measurements in confocal microscope
ng Gβγ	Group	Oocyte	Patch	Record	AU Gβγ	Density Gβγ	n (channels)	nPo	Po		oocyte	Emission wavelength [ nm]	IntensityROI 1	IntensityROI 2	IntensityROI 3	IntensityROI 4	IntensityROI 5	IntensityROI 6	PMT	Signal:	YFP density	SNR:
						molecules					1	534	245.8	297.5	195.3	30.7			700	215.5	22.6275	8.01954
0.2	4	4	1	n2432	38.8333	4.08726	1	0.00265483	0.00265483		2	534	188.3	138.3	181.2	27.7			700	141.567	14.8645	6.11071
	4	4	2	n2433	38.8333	4.08726	1	0.00210862	0.00210862		3	534	138.9	154	154.9	26.9			700	122.367	12.8485	5.54895
	4	3	1	n2434	21.4	2.25238	1	0.000339221	0.000339221		4	534	64.1	59.5	59.3	29.1			700	31.8667	3.346	2.09507
	4	3	2	n2436	21.4	2.25238	1	0.000449871	0.000449871		5	534	94.7	91	95.5	26.6			700	67.1333	7.049	3.52381
0.5	5	2	1	n2428	60.4333	6.36069	3	0.0273224	0.00910747		6	534	183.9	158.3	146.1	27			700	135.767	14.2555	6.0284
	5	2	2	n2429	60.4333	6.36069	3	0.0546503	0.0182168		7	534	215.1	215.5	200.8	25.9			700	184.567	19.3795	8.12613
	5	3	1	n2430	32.1333	3.38208	3	0.0633783	0.0211261		8	534	439.1	475.3	457.3	25.4			700	431.833	45.3425	18.0013
	5	3	2	n2431	32.1333	3.38208	2	0.0176434	0.0088217		9	534	292.8	318.6	311.5	27			700	280.633	29.4665	11.3938
2	7	1	1	n2418	1101.77	115.962	1	0.239241	0.239241
	7	1	2	n2420	1101.77	115.962	3	0.303035	0.101012
	7	3	2	n2440	372.167	39.1711	1	0.166975	0.166975											179.026	18.7977
	7	3	3	n2441	372.167	39.1711	1	0.0968769	0.0968769											42.3248	4.44411
5	8	1	2	n2417	356.967	37.5712	3	0.376002	0.125334											9	9
10	9	1	1	n2410	1018.37	107.185	3	0.523499	0.1745
20	10	1	1	n2406	2760.73	290.571	2	0.1844	0.092
20	10	1	3	n2408-09	2760.73	290.571	1	0.1	0.1				B. Current measurements in TEVC
				n2407			0
				n2411			0						Oocyte		File No.	Vrest [mV]	Current [nA]
				n2414			5							YFP AU			ND	HK	HK + Ba	Subtracted	Mean
				n2419			0						1	215.5	17219014.abf	-87	311.279	-13916	-518.799	13397.2	11964.6
				n2425			5						2	141.567	17219015.abf	-20	-1239.01	-8752.44	-1159.67	7592.77
				n2426			5						3	122.367	17219016.abf	-90	457.764	-12390.1	-524.902	11865.2
				n2427			5						4	31.8667	17219017.abf	-60	-1370.24	-10760.5	-1202.39	9558.11
				n2435			0						5	67.1333	17219018.abf	-90	622.559	-13827.5	-689.697	13137.8
						avg 2.18 channels/patch							6	135.767	17219019.abf	-92	607.3	-11859.1	-582.886	11276.2
													7	184.567	17219020.abf	-90	704.956	-17465.2	-540.161	16925
	Summary of single channel data by groups
	Group	[Gβγ]	Avg density	SEM	N	Avg Po	SEM	N
	note: average density is from the whole group, 12 oocytes, this is why it's different from individual
	4	02/0.08	3.03625	0.697086	12	0.00138814	0.00058482	4
	5	0.5/0.2	8.358	2.02938	12	0.014318	0.00314788	4
	7	2/0.8	37.7522	10.3696	12	0.151026	0.0335035	4
	8	5/2	39.7037	5.98625	12	0.125334		1
	9	10/4	162.56	14.9578	12	0.1745		1
	10	20/8	254.449	16.6005	12	0.096	0.004	2
	Average GIRK2 Po for 5 ng Gβγ:					0.117563	0.0189435	29
Po from cells groupped according to similar Gβγ density irrespective of RNA injected (for Fig. 3g)
	Gβγ density	Po mean	SEM	n
	2.2524	0.00039455	5.5325e-05	2
	4.61	0.0103	0.0034246	6
	38.6378	0.1297	0.0204	3
	113.037	0.1716	0.0399	3

## Sheet: Fig. 4a-c
*first 3 groups used for calibration
Group1- IRK1-YFP 25 pg
oocyte#	# Files	IHK	I2.5 mM Ba	Ibasal	Calculated channel density, molecules/µm2	Calculated YFP density, molecules/µm2	signal	Bckg	Net signal	SNR
1	22515013	-5517.58	-198.364	5319.21	1.10163	4.40651	2.557	0.179	2.378	14.2849
2	22515014	-4815.67	-158.691	4656.98	0.964476	3.8579	2.975	0.179	2.796	16.6201	solution transl factor		4.63		from Yakubovich et al. 2015
3	22515015	-3826.9	-286.865	3540.04	0.733154	2.93261	0.86	0.14	0.72	6.14286	surface		20000000	mm2	from Supplemental Table 3
4	22515016	-1947.02	-604.248	1342.77	0.278093	1.11237	0.97	0.14	0.83	6.92857	Po		0.81	0.0185482
5							1.3	0.12	1.18	10.8333	i(single)		1.38	pA
6							1.3	0.15	1.15	8.66667
Mean	Mean	-4026.79	-312.042	3714.75	0.769337	3.07735	1.66033	0.151333	1.509
SEM	SEM	775.144	101.019	871.727	0.180538	0.72215	0.360977	0.00961134	0.352714
Size	Size	4	4	4	4	4	6	6	6				1.464
Group 2. IRK1-YFP 0.1 ng
oocyte#	# Files	IHK	I2.5 mM Ba	Ibasal	Calculated channel density, molecules/µm2	Calculated YFP density, molecules/µm2	signal	Bckg	Net signal	SNR
1	22515006	-6674.19	-280.762	6393.43	1.3241	5.2964	2.4	0.17	2.23	14.1176
2	22515007	-18527.2	-454.712	18072.5	3.74288	14.9715	4.5	0.17	4.33	26.4706
3	22515008	-10440.1	-262.451	10177.6	2.10782	8.43127	5.2	0.15	5.05	34.6667
4	22515009	-40185.5	-842.285	39343.3	8.14812	32.5925	16.6	0.15	16.45	110.667
5	22515010	-22140.5	-537.109	21603.4	4.47413	17.8965	6.1	0.15	5.95	40.6667
6	22515011	-9750.37	-347.9	9402.47	1.94728	7.78912	4.2	0.16	4.04	26.25
7	22515012	-27496.3	-680.542	26815.8	5.55364	22.2146	8	0.19	7.81	42.1053
Mean	Mean	-19316.3	-486.537	18829.8	3.89971	15.5988	6.71429	0.162857	6.55143	42.1348
SEM	SEM	4475.21	81.583	4394.92	0.910202	3.64081	1.77206	0.00565445	1.77347	11.9893
Size	Size	7	7	7	7	7	7	7	7	7
Group 3. IRK1-YFP 0.5 ng
oocyte#	# Files	IHK	I2.5 mM Ba	Ibasal	Calculated channel density, molecules/µm2	Calculated YFP density, molecules/µm2	signal	Bckg	Net signal	SNR
1	22515004	-28918.5	-646.973	28271.5	5.85512	23.4205	4	0.17	3.83	23.5294
2	22515005	-23345.9	-857.544	22488.4	4.65742	18.6297	5	0.17	4.83	29.4118		v
Mean	Mean	-26132.2	-752.258	25379.9	5.25627	21.0251	4.5	0.17	4.33	26.4706
SEM	SEM	2786.26	105.286	2891.54	0.598847	2.39539	0.5	0	0.5	2.94118
Size	Size	2	2	2	2	2	2	2	2	2
Group 4. GIRK2HA 5 ng
oocyte#	# Files	IHK	I2.5 mM Ba	Ibasal	Calculated Gβγ-YFP channel density, molecules/µm2	signal	Bckg	Net signal	SNR
1	22515000	-314.331	-271.606	42.7246	no Gβγ-YFP expressed in this group
2	22515001	-131.226	-120.239	10.9863
3	22515095	-244.751	-189.209	55.542
4	22515096	-95.52	-59.8145	35.7056
5	22515097	-90.9424	-68.6646	22.2778
6	22515098	-113.831	-95.8252	18.0054
7	22515099	-69.2749	-59.8145	9.46045
Mean	Mean	-151.411	-123.596	27.8146		#DIV/0!	#DIV/0!	#DIV/0!	#DIV/0!
SEM	SEM	34.7102	30.1379	6.54713		#DIV/0!	#DIV/0!	#DIV/0!	#DIV/0!
Size	Size	7	7	7		0	0	0	0
Group 5. GIRK2HA 5 ng + Gβ 0.2 ng + Gγ-YFP 0.1 ng
oocyte#	# Files	IHK	I2.5 mM Ba	Iβγ	Calculated Gβγ-YFP channel density, molecules/µm2	signal (AU)	Bckg	Net signal	SNR
1	22515077	-622.559	-180.054	442.505	4.23497	1.7	0.15	1.55	11.3333
2	22515078	-152.588	-91.5527	61.0352	6.42077	2.5	0.15	2.35	16.6667
3	22515079	-320.435	-155.64	164.795	4.80874	1.9	0.14	1.76	13.5714
4	22515080	-180.054	-122.07	57.9834	2.34973	1	0.14	0.86	7.14286
5	22515081	-238.037	-73.2422	164.795	5.57377	2.17	0.13	2.04	16.6923
6	22515082	-143.433	-112.915	30.5176	3.19672	1.3	0.13	1.17	10
7	22515083	-136.414	-65.918	70.4956	1.03825	0.4	0.02	0.38	20
8	22515084	-153.198	-86.3647	66.8335	2.6776	1	0.02	0.98	50
9	22515085	-111.694	-85.144	26.5503	3.85246	1.5	0.09	1.41	16.6667
10	22515086	-208.435	-68.3594	140.076	6.03825	2.3	0.09	2.21	25.5556
Mean	Mean	-226.685	-104.126	122.559	4.01913	1.577	0.106	1.471	18.7629
SEM	SEM	47.9971	12.1768	39.1153	0.548818	0.210281	0.0158605	0.200867	3.84486
Size	Size	10	10	10	10	10	10	10	10
	6. GIRK2HA 5 ng + Gβ 0.5 ng + Gγ-YFP 0.25 ng
oocyte#	# Files	IHK	I2.5 mM Ba	Iβγ	Calculated Gβγ-YFP channel density, molecules/µm2	signal	Bckg	Net signal	SNR
1	22515068	-936.89	-115.967	820.923	3.30601	1.3	0.09	1.21	14.4444
2	22515069	-369.263	-109.863	259.399	20.7923	7.7	0.09	7.61	85.5556
3	22515070	-3475.95	-244.141	3231.81	33.1967	12.3	0.15	12.15	82
4	22515071	-588.989	-112.915	476.074	10.7923	4.1	0.15	3.95	27.3333
5	22515072	-158.691	-103.76	54.9316	3.27869	1.3	0.1	1.2	13
6					4.64481	1.8	0.1	1.7	18
7					12.0765	4.5	0.08	4.42	56.25
8	22515073	-1394.65	-91.5527	1303.1	6.06557	2.3	0.08	2.22	28.75
9	22515074	-369.263	-167.847	201.416	20.9563	7.8	0.13	7.67	60
10	22515075	-222.778	-109.863	112.915	14.9454	5.6	0.13	5.47	43.0769
11	22515076	-173.95	-85.4492	88.501	10.7377	4.05	0.12	3.93	33.75
Mean	Mean	-854.492	-126.817	727.675	12.7993	4.79545	0.110909	4.68455	42.0146
SEM	SEM	354.697	16.5918	341.75	2.78386	1.02333	0.00791484	1.01889	7.7813
Size	Size	9	9	9	11	11	11	11	11
	7. GIRK2HA 5 ng + Gβ 1 ng + Gγ-YFP 0.5 ng
oocyte#	# Files	IHK	I2.5 mM Ba	Iβγ	Calculated Gβγ-YFP channel density, molecules/µm2	signal	Bckg	Net signal	SNR
1	22515059	-9182.74	-1098.63	8084.11	4.09836	1.6	0.1	1.5	16
2					22.4044	8.3	0.1	8.2	83
3	22515060	-3042.6	-2584.84	457.764	14.1257	5.3	0.13	5.17	40.7692
4	22515061	-16314.7	-689.697	15625	17.1311	6.4	0.13	6.27	49.2308
5	22515062	-1229.86	-112.915	1116.94	19.3989	7.2	0.1	7.1	72
6	22515063	-155.64	-79.3457	76.2939	7.10383	2.7	0.1	2.6	27
7	22515064	-12741.1	-772.095	11969	31.8033	11.8	0.16	11.64	73.75
8	22515065	-1107.79	-173.95	933.838	9.67213	3.7	0.16	3.54	23.125
9	22515066	-878.906	-152.588	726.318	3.98907	1.6	0.14	1.46	11.4286
10	22515067	-131.226	-94.6045	36.6211	5.90164	2.3	0.14	2.16	16.4286
Mean	Mean	-4976.06	-639.852	4336.21	13.5628	5.09	0.126	4.964	41.2732
SEM	SEM	2050.7	272.77	1994.4	2.89593	1.06107	0.0077746	1.05991	8.48748
Size	Size	9	9	9	10	10	10	10	10
	8. GIRK2HA 5 ng + Gβ 2 ng + Gγ-YFP 1 ng
oocyte#	# Files	IHK	I2.5 mM Ba	Iβγ	Calculated Gβγ-YFP channel density, molecules/µm2	signal	Bckg	Net signal	SNR
1					132.158	48.5	0.13	48.37	373.077
2	22515054	-20275.9	-1776.12	18499.8	74.5082	27.4	0.13	27.27	210.769
3	22515055	-24401.9	-2252.2	22149.7	198.634	73	0.3	72.7	243.333
4					119.399	44	0.3	43.7	146.667
5	22515056	-2771	-341.797	2429.2	61.0656	22.5	0.15	22.35	150
6					20.082	7.5	0.15	7.35	50
7	22515057	-29388.4	-2288.82	27099.6	118.224	43.4	0.13	43.27	333.846
8	22515058	-2902.22	-683.594	2218.63	19.5902	7.3	0.13	7.17	56.1538
9					17.0219	6.3	0.07	6.23	90
Mean	Mean	-15947.9	-1468.51	14479.4	84.5203	31.1	0.165556	30.9344	183.761
SEM	SEM	5543.78	404.183	5146.84	20.8228	7.63959	0.0265681	7.62114	38.7526
Size	Size	5	5	5	9	9	9	9	9
	9. GIRK2HA 5 ng + Gβ 5 ng + Gγ-YFP 2.5 ng
oocyte#	# Files	IHK	I2.5 mM Ba	Iβγ	Calculated Gβγ-YFP channel density, molecules/µm2	signal	Bckg	Net signal	SNR
1					72.0765	26.5	0.12	26.38	220.833
2					59.7814	22	0.12	21.88	183.333
3	22515051	-12640.4	-1760.86	10879.5	71.8579	26.5	0.2	26.3	132.5
4	22515052	-26339.7	-2514.65	23825.1	308.197	113	0.2	112.8	565
5					27.4044	10.2	0.17	10.03	60
6	22515053	-16003.4	-1382.45	14621	106.093	39	0.17	38.83	229.412
7					80.4645	29.7	0.25	29.45	118.8
8					59.4262	22	0.25	21.75	88
Mean	Mean	-18327.8	-1885.99	16441.9	98.1626	36.1125	0.185	35.9275	199.735
SEM	SEM	4121.9	332.772	3846.37	31.0078	11.3513	0.0178285	11.3489	56.3939
Size	Size	3	3	3	8	8	8	8	8
	10. GIRK2HA 5 ng + Gβ 10 ng + Gγ-YFP 5 ng
oocyte#	# Files	IHK	I2.5 mM Ba	Iβγ	Calculated Gβγ-YFP channel density, molecules/µm2	signal	Bckg	Net signal	SNR
1					327.131	120	0.27	119.73	444.444
2					179.59	66	0.27	65.73	244.444
3	22515046	-21163.9	-1663.21	19500.7	292.35	107.3	0.3	107	357.667
4					426.885	157	0.76	156.24	206.579
5					293.989	108	0.4	107.6	270
6	22515047	-15475.5	-1171.88	14303.6	334.973	123	0.4	122.6	307.5
7	22515048	-33902	-4736.33	29165.6	362.842	133	0.2	132.8	665
8					215.301	79	0.2	78.8	395
9	22515049	-27792.4	-4159.55	23632.8	340.437	125	0.4	124.6	312.5
10	22515050	-28820.8	-5187.99	23632.8	534.426	196	0.4	195.6	490
Mean	Mean	-25430.9	-3383.79	22047.1	330.792	121.43	0.36	121.07	369.313
SEM	SEM	3210.49	822.778	2471.32	31.7778	11.6571	0.0513593	11.6307	43.1306
Size	Size	5	5	5	10	10	10	10	10
	11. GIRK1 0.25 ng + GIRK2HA 0.25 ng
oocyte#	# Files	IHK	I2.5 mM Ba	Ibasal	Calculated Gβγ-YFP channel density, molecules/µm2	signal	Bckg	Net signal	SNR
1	22515002	-1040.65	-158.386	882.263	no Gβγ-YFP expressed in this group
2	22515003	-1665.65	-209.045	1456.6
3	22515100	-3481.75	-177.002	3304.75
4	22515101	-1991.58	-146.79	1844.79
5	22515102	-4686.58	-435.791	4250.79
6	22515103	-6366.58	-312.805	6053.77
7	22515104	-2368.47	-140.686	2227.78
8	22515105	-3966.06	-177.612	3788.45
Mean	Mean	-3195.92	-219.765	2976.15	#DIV/0!	#DIV/0!	#DIV/0!	#DIV/0!	#DIV/0!
SEM	SEM	627.808	36.4472	603.527	#DIV/0!	#DIV/0!	#DIV/0!	#DIV/0!	#DIV/0!
Size	Size	8	8	8	0	0	0	0	0
	12. GIRK1 0.25 ng + GIRK2HA 0.25 ng + Gβ 0.1 ng + Gγ-YFP 0.05 ng				Group 12 discarded
oocyte#	# Files	IHK	I2.5 mM Ba	Iβγ	Calculated Gβγ-YFP channel density, molecules/µm2	signal	Bckg	Net signal	SNR
1						1	0.17	0.83	5.88235
2						5.5	0.17	5.33	32.3529
3	22515087	-11413.6	-820.923	10592.7	6.01093	2.4	0.2	2.2	12
4	22515088	-9802.25	-494.385	9307.86	2.73224	1.2	0.2	1	6
Mean	Mean	-10607.9	-657.654	9950.26		2.525	0.185	2.34	14.0588
SEM	SEM	805.664	163.269	642.395		1.03873	0.00866025	1.04225	6.26307
Size	Size	2	2	2		4	4	4	4
	13. GIRK1 0.25 ng + GIRK2HA 0.25 ng + Gβ 0.2 ng + Gγ-YFP 0.1 ng
oocyte#	# Files	IHK	I2.5 mM Ba	Iβγ	Calculated Gβγ-YFP channel density, molecules/µm2	signal	Bckg	Net signal	SNR
1					6.42077	2.5	0.15	2.35	16.6667
2	22515036	-6521.61	-790.405	5731.2	14.6175	5.5	0.15	5.35	36.6667
3	22515037	-2676.39	-393.677	2282.71	2.3224	1	0.15	0.85	6.66667
4	22515038	-2786.26	-878.906	1907.35	4.23497	1.7	0.15	1.55	11.3333
5	22515039	-7598.88	-1126.1	6472.78	3.55191	1.4	0.1	1.3	14
6	22515040	-5093.38	-527.954	4565.43	3.55191	1.4	0.1	1.3	14
7	22515041	-2813.72	-259.399	2554.32	2.97814	1.23	0.14	1.09	8.78571
8	22515042	-7431.03	-326.538	7104.49	3.1694	1.3	0.14	1.16	9.28571
9					14.4809	5.4	0.1	5.3	54
10	22515043	-5938.72	-283.813	5654.91	5.19126	2	0.1	1.9	20
11	22515044	-7241.82	-683.594	6558.23	4.04372	1.6	0.12	1.48	13.3333
12	22515045	-9478.76	-402.832	9075.93	17.1585	6.4	0.12	6.28	53.3333
Mean	Mean	-5758.06	-567.322	5190.73	6.8455	2.61917	0.126667	2.4925	21.506
SEM	SEM	747.496	92.1672	740.55	1.61525	0.563219	0.00643538	0.56382	4.87625
Size	Size	10	10	10	12	12	12	12	12
	14. GIRK1 0.25 ng + GIRK2HA 0.25 ng + Gβ 0.5 ng + Gγ-YFP 0.25 ng
oocyte#	# Files	IHK	I2.5 mM Ba	Iβγ	Calculated Gβγ-YFP channel density, molecules/µm2	signal	Bckg	Net signal	SNR
1	22515032	-18164.1	-1327.51	16836.5	16.1202	6.2	0.3	5.9	20.6667
2	22515033	-18704.2	-808.716	17895.5	63.6612	23.6	0.3	23.3	78.6667
3					11.5301	4.4	0.18	4.22	24.4444
4	22515034	-5111.69	-1586.91	3524.78	14.5355	5.5	0.18	5.32	30.5556
5					5.87432	2.3	0.15	2.15	15.3333
6	22515035	-4690.55	-750.732	3939.82	7.26776	2.8	0.14	2.66	20
Mean	Mean	-11667.6	-1118.47	10549.2	19.8315	7.46667	0.208333	7.25833	31.6111
SEM	SEM	3909.15	202.961	3942.56	8.91521	3.28448	0.0297116	3.26297	9.63719
Size	Size	4	4	4	6	6	6	6	6
	15. GIRK1 0.25 ng + GIRK2HA 0.25 ng + Gβ 1 ng + Gγ-YFP 0.5 ng
oocyte#	# Files	IHK	I2.5 mM Ba	Iβγ	Calculated Gβγ-YFP channel density, molecules/µm2	signal	Bckg	Net signal	SNR
1	22515027	-22656.2	-1184.08	21472.2	43.224	16	0.18	15.82	88.8889
2	22515028	-18536.4	-1342.77	17193.6	28.1967	10.5	0.18	10.32	58.3333
3					51.9126	19.2	0.2	19	96
4					26.776	10	0.2	9.8	50
5	22515029	-19458	-567.627	18890.4	39.7541	14.7	0.15	14.55	98
6	22515030	-5847.17	-1037.6	4809.57	5.87432	2.3	0.15	2.15	15.3333
7					2.45902	1.1	0.2	0.9	5.5
8	22515031	-15927.1	-1449.59	14477.5	35.2459	13.1	0.2	12.9	65.5
Mean	Mean	-16485	-1116.33	15368.7	29.1803	10.8625	0.1825	10.68	59.6944
SEM	SEM	2868.85	153.98	2874.67	6.16228	2.25649	0.00773443	2.25539	12.4443
Size	Size	5	5	5	8	8	8	8	8
	16. GIRK1 0.25 ng + GIRK2HA 0.25 ng + Gβ 2 ng + Gγ-YFP 1 ng
oocyte#	# Files	IHK	I2.5 mM Ba	Iβγ	Calculated Gβγ-YFP channel density, molecules/µm2	signal	Bckg	Net signal	SNR
1	22515017	-12155.2	-1605.22	10549.9	36.3388	13.5	0.2	13.3	67.5
2					130.601	48	0.2	47.8	240
3	22515018	-19238.3	-1254.27	17984	27.377	10.2	0.18	10.02	56.6667
4	22515019	-13894.7	-1519.78	12374.9	40.4918	15	0.18	14.82	83.3333
5					27.5956	10.3	0.2	10.1	51.5
6	22515020	-14016.7	-1272.58	12744.1	127.869	47	0.2	46.8	235
7	22515021	-14920	-1504.52	13415.5	71.3115	26.4	0.3	26.1	88
8					29.235	11	0.3	10.7	36.6667
Mean	Mean	-14845	-1431.27	13413.7	61.3525	22.675	0.22	22.455	107.333
SEM	SEM	1185.98	70.6994	1237.26	15.644	5.72447	0.0177281	5.72572	29.0055
Size	Size	5	5	5	8	8	8	8	8
	17. GIRK1 0.25 ng + GIRK2HA 0.25 ng + Gβ 5 ng + Gγ-YFP 2.5 ng
oocyte#	# Files	IHK	I2.5 mM Ba	Iβγ	Calculated Gβγ-YFP channel density, molecules/µm2	signal	Bckg	Net signal	SNR
1	22515022	-14248.7	-1257.32	12991.3	138.798	51	0.2	50.8	255
2	22515023	-16357.4	-1907.35	14450.1	223.497	82	0.2	81.8	410
3	22515024	-26138.3	-1934.81	24203.5	81.9672	30.2	0.2	30	151
4					136.066	50	0.2	49.8	250
5	22515025	-11691.3	-375.366	11315.9	83.8798	31.3	0.6	30.7	52.1667
6					97.541	36.3	0.6	35.7	60.5
7	22515026	-8923.34	-802.612	8120.73	164.481	60.6	0.4	60.2	151.5
8					35.7923	13.5	0.4	13.1	33.75
Mean	Mean	-15471.8	-1255.49	14216.3	120.253	44.3625	0.35	44.0125	170.49
SEM	SEM	2943.04	305.46	2709.87	20.5495	7.49378	0.0626783	7.5211	45.5846
Size	Size	5	5	5	8	8	8	8	8
	18. Native
oocyte#	# Files	IHK	I2.5 mM Ba	Ibasal	Calculated Gβγ-YFP channel density, molecules/µm2	signal	Bckg	Net signal	SNR
1	22515089	-131.226	-131.226	0
2	22515090	-103.149	-97.0459	6.10351
3	22515091	-80.5664	-71.7163	8.8501
4
5	22515092	-72.937	-68.3594	4.57764
6	22515093	-93.689	-85.144	8.54492
7	22515094	-105.896	-99.7925	6.10352
Mean	Mean	-97.9106	-92.2139	5.69661	#DIV/0!	#DIV/0!	#DIV/0!	#DIV/0!	#DIV/0!
SEM	SEM	8.45266	9.38415	1.31773	#DIV/0!	#DIV/0!	#DIV/0!	#DIV/0!	#DIV/0!
Size	Size	6	6	6	0	0	0	0	0

## Sheet: Fig. 4d
	*first 3 groups used for calibration
	1. IRK1-YFP 0.1 pg
# cell	# files			IHK	I2.5 mM Ba	Ibasal	Ibasal -Inative	Calculated channel density, molecules/µm2	signal	Bckg	Net signal	SNR
1.1	23608052	-	23608053	-15832.5	-299.072	15533.4	15670.4	3.24539	2.6	0.01	2.59	259
1.2	23608054	-	23608055	-15283.2	-241.089	15042.1	15121.1	3.13162	5.16	0.01	5.15	515	solution transl factor		4.63		from Yakubovich et al. 2015
1.3	23608056	-	23608057	-16409.3	-170.898	16238.4	16247.2	3.36484	6.6	0.01	6.59	659	surface		20000000	mm2	from Supplemental Table 3
1.4	23608114	-	23608115	-12231.4	-204.468	12027	12069.3	2.4996	0.6	0.01	0.59	59	Po		0.81	0.0185482
1.5	23608116	-	23608117	-20065.3	-167.847	19897.5	19903.2	4.12201	28.7	0.01	28.69	2869	i(single)		1.38	pA
1.6	23608214	-	23608215	-28595	-918.579	27676.4	28432.8	5.88853	36	0.01	35.99	3599
1.7	23608216	-	23608217	-16992.2	-1217.65	15774.5	16830.1	3.48556	1.05	0.01	1.04	104
1.8									19.5	0.01	19.49	1949
1.9									2.6	0.01	2.59	259			6.326
1.10									1.9	0.01	1.89	189
1.11
Mean				-17915.6	-459.944	17455.6		3.67679	10.471	0.01	10.461	1046.1
SEM				1984.28	161.273	1913.14		0.410952	4.07199	5.78241e-19	4.07199	407.199
Size				7	7	7		7	10	10	10	10
	2. IRK1-YFP 0.2 ng
# cell	# files			IHK	I2.5 mM Ba	Ibasal	Ibasal -Inative	Calculated channel density, molecules/µm2	signal	Bckg	Net signal	SNR
2.1	23608058	-	23608059	-19693	-149.536	19543.5	19530.9	4.04491	7.2	0.01	7.19	719
2.2	23608060	-	23608061	-27542.1	-555.42	26986.7	27380	5.67048	8.2	0.01	8.19	819
2.3	23608118	-	23608119	-21463	-201.416	21261.6	21300.9	4.41148	2.7	0.01	2.69	269
2.4	23608120	-	23608121	-37258.9	-357.056	36901.9	37096.8	7.68286	3.5	0.01	3.49	349
2.5	23608218	-	23608219	-24243.2	-466.919	23776.2	24081	4.98726	2.02	0.01	2.01	201
2.6	23608220	-	23608221	-19647.2	-878.906	18768.3	19485.1	4.03543	32.12	0.01	32.11	3211
2.7									177	0.08	176.92	2211.5
2.8									56.4	0.08	56.32	704
2.9									5.2	0.02	5.18	259
2.10									2.6	0.02	2.58	129
Mean				-24974.6	-434.875	24539.7		5.13874	29.694	0.026	29.668	887.15
SEM				2748.57	108.735	2759.29		0.569238	17.2887	0.00909212	17.2812	322.017
Size				6	6	6		6	10	10	10	10
	3. IRK1-YFP 0.5 ng
# cell	# files			IHK	I2.5 mM Ba	Ibasal	Ibasal -Inative	Calculated channel density, molecules/µm2	signal	Bckg	Net signal	SNR
3.1	23608062	-	23608063	-38562	-299.072	38262.9	38399.9	7.95274	17.5	0.01	17.49	1749
3.2	23608064	-	23608065	-28762.8	-814.819	27948	28600.7	5.9233	32.5	0.01	32.49	3249
3.3	23608122	-	23608123	-25393.7	-457.764	24935.9	25231.6	5.22554	76.2	0.01	76.19	7619
3.4	23608124	-	23608125	-29296.9	-515.747	28781.1	29134.8	6.0339	46.3	0.01	46.29	4629
3.5	23608222	-	23608223	-30236.8	-753.784	29483	30074.7	6.22857	42	0.05	41.95	839
3.6	23608224	-	23608225	-24664.3	-720.215	23944.1	24502.2	5.07448	100	0.05	99.95	1999
3.7									52.5	0.04	52.46	1311.5
3.8									53.2	0.04	53.16	1329
3.9									27	0.01	26.99	2699
3.10									39	0.01	38.99	3899
Mean				-29486.1	-593.567	28892.5		6.07309	48.62	0.024	48.596	2932.25
SEM				2028.89	82.034	2075.25		0.42019	7.65512	0.00581187	7.65215	647.936
Size				6	6	6		6	10	10	10	10
	4. GIRK1 0.25 ng + GIRK2HA 0.25 ng
# cell	# files			IHK	I2.5 mM Ba	Ibasal	Ibasal -Inative	Calculated Gβγ-YFP channel density, molecules/µm2	signal	Bckg	Net signal	SNR
9	23608016	-	23608017	-2673.34	-238.037	2435.3	2511.22	no Gβγ-YFP expressed in this group
10	23608018	-	23608019	-3482.06	-213.623	3268.43	3319.93
11	23608020	-	23608021	-4290.77	-219.727	4071.04	4128.65
12	23608022	-	23608023	-2346.8	-219.727	2127.08	2184.68
13	23608024	-	23608025	-3329.47	-192.261	3137.21	3167.34
14	23608026	-	23608027	-4635.62	-225.83	4409.79	4473.5
15	23608028	-	23608029	-3866.58	-180.054	3686.52	3704.45
16	23608030	-	23608031	-6982.42	-210.571	6771.85	6820.3
17	23608032	-	23608033	-2246.09	-210.571	2035.52	2083.97
18	23608034	-	23608035	-5108.64	-286.865	4821.78	4946.52
31	23608252	-	23608253	-5990.6	-1174.93	4815.67	5828.48
32	23608254	-	23608255	-5062.87	-323.486	4739.38	4900.74
34	23608256	-	23608257	-4544.07	-1086.43	3457.64	4381.94
35	23608258	-	23608259	-5154.42	-341.797	4812.62	4992.29
Mean				-4265.27	-365.993	3899.27	4103.14	#DIV/0!
SEM				368.045	87.6162	345.688	368.045	#DIV/0!
Size				14	14	14	14	0
	5. GIRK1 0.25 ng + GIRK2HA 0.25 ng + Gβ 0.1 ng + Gγ-YFP 0.05 ng
# cell	# files			IHK	I2.5 mM Ba	Ibasal	Ibasal -Inative	Calculated Gβγ-YFP channel density, molecules/µm2	Signal	Bckg	Net signal	SNR
5.1	23608066	-	23608067	-8758.55	-265.503	8493.04	8596.42	10.6165	16.8	0.01	16.79	1679
5.2	23608068	-	23608069	-3424.07	-347.9	3076.17	3261.95	0.815681	1.3	0.01	1.29	129
5.3	23608126	-	23608127	-10940.6	-442.505	10498	10778.4	2.52292	4	0.01	3.99	399
5.4	23608128	-	23608129	-7150.27	-390.625	6759.64	6988.14	0.878912	1.4	0.01	1.39	139
5.5	23608226	-	23608227	-3579.71	-854.492	2725.22	3417.59	0.682896	1.1	0.02	1.08	54
5.6	23608228	-	23608229	-9268.19	-933.838	8334.35	9106.06	11.7483	18.6	0.02	18.58	929
5.7	23608230	-	23608231	-7733.15	-900.269	6832.89	7571.03	1.57445	2.5	0.01	2.49	249
5.8	23608232	-	23608233	-13394.2	-2651.98	10742.2	13232	3.59785	5.7	0.01	5.69	569
5.9
5.10
Mean				-8031.08	-848.389	7182.69	7868.96	4.05469	6.425	0.0125	6.4125	518.375
SEM				1204.09	274.756	1066.86	1204.09	1.59744	2.52684	0.00163663	2.52635	194.396
Size				8	8	8	8	8	8	8	8	8
	6. GIRK1 0.25 ng + GIRK2HA 0.25 ng + Gβ 0.2 ng + Gγ-YFP 0.1 ng
# cell	# files			IHK	I2.5 mM Ba	Ibasal	Ibasal -Inative	Calculated Gβγ-YFP channel density, molecules/µm2	Signal	Bckg	Net signal	SNR
6.1	23608070	-	23608071	-6808.47	-259.399	6549.07	6646.35	0.93582	1.5	0.02	1.48	74
6.2	23608072	-	23608073	-12573.2	-411.987	12161.3	12411.1	2.01075	3.2	0.02	3.18	159
6.3	23608130	-	23608131	-11593.6	-357.056	11236.6	11431.5	19.8988	31.5	0.03	31.47	1049
6.4	23608132	-	23608133	-13552.9	-619.507	12933.3	13390.7	10.5406	16.7	0.03	16.67	555.667
6.5	23608230	-	23608231	-7733.15	-900.269	6832.89	7571.03	1.81473	2.9	0.03	2.87	95.6667
6.6	23608232	-	23608233	-13394.2	-2651.98	10742.2	13232	2.06766	3.3	0.03	3.27	109
6.7	23608234	-	23608235	-15554.8	-3097.53	12457.3	15392.7	7.13247	11.3	0.02	11.28	564
6.8	23608236	-	23608237	-12231.4	-1541.14	10690.3	12069.3	4.41353	7	0.02	6.98	349
6.9
6.10
Mean				-11680.2	-1229.86	10450.4	11518.1	6.1018	9.675	0.025	9.65	369.417
SEM				1051.18	388.706	867.953	1051.18	2.28368	3.61242	0.00188982	3.61164	120.201
Size				8	8	8	8	8	8	8	8	8
	7. GIRK1 0.25 ng + GIRK2HA 0.25 ng + Gβ 0.5 ng + Gγ-YFP 0.25 ng
# cell	# files			IHK	I2.5 mM Ba	Ibasal	Ibasal -Inative	Calculated Gβγ-YFP channel density, molecules/µm2	Signal	Bckg	Net signal	SNR
7.1	23608074	-	23608075	-14343.3	-1019.29	13324	14181.1	34.5115	54.6	0.02	54.58	2729
7.2	23608076	-	23608077	-12689.2	-601.196	12088	12527.1	10.4837	16.6	0.02	16.58	829
7.3
7.4	23608134	-	23608135	-15271	-888.062	14382.9	15108.9	17.926	28.4	0.05	28.35	567
7.5	23608136	-	23608137	-21276.9	-1300.05	19976.8	21114.7	21.4606	34	0.06	33.94	565.667
7.6	23608238	-	23608239	-20388.8	-2355.96	18032.8	20226.7	33.7275	53.4	0.06	53.34	889
7.7	23608240	-	23608241	-20486.5	-1522.83	18963.6	20324.3	26.1777	41.5	0.1	41.4	414
7.8	23608242	-	23608243	-16677.9	-598.145	16079.7	16515.7	2.97186	4.8	0.1	4.7	47
Mean				-17304.8	-1183.65	16121.1	17142.6	21.037	33.3286	0.0585714	33.27	862.952
SEM				1291.13	233.98	1130.88	1291.13	4.40945	6.9703	0.0124267	6.97355	328.317
Size				7	7	7	7	7	7	7	7	7
	8. GIRK1 0.25 ng + GIRK2HA 0.25 ng + Gβ 1 ng + Gγ-YFP 0.5 ng
# cell	# files			IHK	I2.5 mM Ba	Ibasal	Ibasal -Inative	Calculated Gβγ-YFP channel density, molecules/µm2	Signal	Bckg	Net signal	SNR
8.1	23608090	-	23608091	-18924	-979.614	17944.3	18761.8	27.7395	44	0.13	43.87	337.462
8.2	23608092	-	23608093	-31591.8	-1235.96	30355.8	31429.7	89.0737	141	0.13	140.87	1083.62
8.3	23608138	-	23608139	-17913.8	-3497.31	14416.5	17751.7	24.6222	39	0.06	38.94	649
8.4	23608140	-	23608141	-33645.6	-704.956	32940.7	33483.5	6.28517	10	0.06	9.94	165.667
8.5	23608244	-	23608245	-17605.6	-4492.19	13113.4	17443.5	37.6415	59.8	0.27	59.53	220.481
8.6	23608246	-	23608247	-25653.1	-1303.1	24350	25491	110.484	175	0.27	174.73	647.148
8.7	23608248	-	23608249	-28250.1	-4016.11	24234	28088	58.2738	92.3	0.14	92.16	658.286
8.8	23608250	-	23608251	-24536.1	-4550.17	19986	24374	70.7303	112	0.14	111.86	799
8.9
8.10
Mean				-24765	-2597.43	22167.6	24602.9	53.1062	84.1375	0.15	83.9875	570.082
SEM				2198.91	596.918	2524.14	2198.91	12.5423	19.8519	0.0286606	19.8357	109.866
Size				8	8	8	8	8	8	8	8	8
	9. GIRK1 0.25 ng + GIRK2HA 0.25 ng + Gβ 2 ng + Gγ-YFP 1 ng
# cell	# files			IHK	I2.5 mM Ba	Ibasal	Ibasal -Inative	Calculated Gβγ-YFP channel density, molecules/µm2	Signal	Bckg	Net signal	SNR
9.1	23608094	-	23608095	-21731.6	-762.939	20968.6	21569.4	72.0708	114	0.02	113.98	5699
9.2	23608096	-	23608097	-11508.2	-329.59	11178.6	11346.1	75.2324	119	0.02	118.98	5949
9.3
9.4	23608142	-	23608143	-29394.5	-2990.72	26403.8	29232.4	32.1593	51	0.14	50.86	363.286
9.5	23608144	-	23608145	-26474	-823.975	25650	26311.9	31.5207	50	0.15	49.85	332.333
9.6	23608260	-	23608261	-17724.6	-1022.34	16702.3	17562.5	22.6684	36	0.15	35.85	239
9.7
9.8	23608262	-	23608263	-34460.4	-3909.3	30551.1	34298.3	53.0888	84	0.04	83.96	2099
9.9
9.10
Mean				-23548.9	-1639.81	21909.1	23386.8	47.7901	75.6667	0.0866667	75.58	2446.94
SEM				3386.21	591.833	2898.4	3386.21	9.14845	14.4422	0.0270391	14.4683	1105.28
Size				6	6	6	6	6	6	6	6	6
	10. GIRK1 0.25 ng + GIRK2HA 0.25 ng + Gβ 5 ng + Gγ-YFP 2.5 ng
# cell	# files			IHK	I2.5 mM Ba	Ibasal	Ibasal -Inative	Calculated Gβγ-YFP channel density, molecules/µm2	Signal	Bckg	Net signal	SNR
10.1	23608098	-	23608099	-17593.4	-891.113	16702.3	17431.3	116.339	184	0.01	183.99	18399
10.2	23608100	-	23608101	-23834.2	-646.973	23187.3	23672.1	108.119	171	0.01	170.99	17099
10.3	23608146	-	23608147	-35678.1	-1358.03	34320.1	35516	82.6114	131	0.35	130.65	373.286
10.4	23608148	-	23608149	-23550.4	-903.32	22647.1	23388.3	99.6838	158	0.35	157.65	450.429
10.5	23608264	-	23608265	-21283	-3045.65	18237.3	21120.8	47.4107	75	0.02	74.98	3749
10.6	23608266	-	23608267	-17926	-4119.87	13806.2	17763.9	39.823	63	0.02	62.98	3149
10.7
10.8
10.9
10.10
Mean				-23310.9	-1827.49	21483.4	23148.7	82.3311	130.333	0.126667	130.207	7203.29
SEM				2702.33	579.766	2951.69	2702.33	13.101	20.7327	0.0706478	20.7193	3385.7
Size				6	6	6	6	6	6	6	6	6
	11. GIRK1Δ121 2 ng + GIRK2HA 2 ng
# cell	# files			IHK	I2.5 mM Ba	Ibasal	Ibasal -Inative	Calculated Gβγ-YFP channel density, molecules/µm2	Signal	Bckg	Net signal	SNR
19	23608036	-	23608037	-454.712	-122.07	332.642	292.587	no Gβγ-YFP expressed in this group	0	0	0	0
20	23608038	-	23608039	-1437.38	-161.743	1275.63	1275.25		0	0	0	0
21	23608040	-	23608041	-1358.03	-195.312	1162.72	1195.91		0	0	0	0
22	23608042	-	23608043	-1583.86	-106.812	1477.05	1421.74		0	0	0	0
23	23608044	-	23608045	-1187.13	-158.691	1028.44	1025.01		0	0	0	0
24	23608046	-	23608047	-1855.47	-192.261	1663.21	1693.34		0	0	0	0
25	23608048	-	23608049	-1293.95	-140.381	1153.56	1131.82		0	0	0	0
26	23608050	-	23608051	-1919.56	-119.019	1800.54	1757.43		0	0	0	0
27	23608206	-	23608207	-1712.04	-280.762	1431.27	1549.91		0	0	0	0
28	23608208	-	23608209	-2700.81	-454.712	2246.09	2538.68		0	0	0	0
29	23608210	-	23608211	-1516.72	-207.52	1309.2	1354.6		0	0	0	0
30	23608212	-	23608213	-1785.28	-170.898	1614.38	1623.15		0	0	0	0
Mean				-1567.08	-192.515	1374.56	1404.95	#DIV/0!	0	0	0	0
SEM				152.778	27.4901	135.085	152.778	#DIV/0!	0	0	0	0
Size				12	12	12	12	0	12	12	12	12
	12. GIRK1Δ121 2 ng + GIRK2HA 2 ng + Gβ 0.1 ng + Gγ-YFP 0.05 ng
# cell	# files			IHK	I2.5 mM Ba	Ibasal	Ibasal -Inative	Calculated Gβγ-YFP channel density, molecules/µm2	signal	Bckg	Net signal	SNR
12.1	23608078	-	23608079	-2810.67	-140.381	2670.29	2648.54	1.06228	7.8	0.02	1.68	84
12.2	23608080	-	23608081	-1657.1	-140.381	1516.72	1494.98	10.8631	0.7	0.02	17.18	859
12.3	23608150	-	23608151	-2059.94	-305.176	1754.76	1897.81	1.06228	1.7	0.02	1.68	84
12.4	23608152	-	23608153	-1870.73	-180.054	1690.67	1708.6	10.8631	17.2	0.02	17.18	859
12.5	23608198	-	23608199	-1986.69	-299.072	1687.62	1824.57	3.90768	6.2	0.02	6.18	309
12.6	23608200	-	23608201	-2410.89	-128.174	2282.71	2248.76	1.88429	3	0.02	2.98	149
12.7
12.8
Mean				-2132.67	-198.873	1933.8	1970.55	4.94046	6.1	0.02	7.81333	390.667
SEM				169.161	33.4342	181.648	169.161	1.92044	2.47817	0	3.03718	151.859
Size				6	6	6	6	6	6	6	6	6
	13. GIRK1Δ121 2 ng + GIRK2HA 2 ng + Gβ 0.2 ng + Gγ-YFP 0.05 ng
# cell	# files			IHK	I2.5 mM Ba	Ibasal	Ibasal -Inative	Calculated Gβγ-YFP channel density, molecules/µm2	signal	Bckg	Net signal	SNR
13.1	23608082	-	23608083	-2185.06	-167.847	2017.21	2022.93	11.369	18	0.02	17.98	899
13.2
13.3	23608084	-	23608085	-2740.48	-143.433	2597.05	2578.35	14.7834	23.4	0.02	23.38	1169
13.4	23608156	-	23608157	-2047.73	-350.952	1696.78	1885.6	15.0364	23.8	0.02	23.78	1189
13.5	23608154	-	23608155	-4409.79	-381.47	4028.32	4247.67	6.12077	9.7	0.02	9.68	484
13.6	23608192	-	23608193	-3247.07	-653.076	2593.99	3084.95	6.62662	10.5	0.02	10.48	524
13.7	23608194	-	23608195	-2856.45	-338.745	2517.7	2694.32	2.20044	3.5	0.02	3.48	174
13.8	23608196	-	23608197	-2990.72	-387.573	2603.15	2828.6	3.02245	4.8	0.02	4.78	239
Mean	Mean	#DIV/0!	2.36082e+07	-2925.33	-346.157	2579.17	2763.2	8.45129	13.3857	0.02	13.3657	668.286
SEM	SEM	#DIV/0!	18.7964	295.543	63.6455	275.998	295.543	2.00759	3.17501	0	3.17501	158.75
Size	Size	0	7	7	7	7	7	7	7	7	7	7
	14. GIRK1Δ121 2 ng + GIRK2HA 2 ng + Gβ 0.5 ng + Gγ-YFP 0.05 ng
# cell	# files			IHK	I2.5 mM Ba	Ibasal	Ibasal -Inative	Calculated Gβγ-YFP channel density, molecules/µm2	signal	Bckg	Net signal	SNR
14.1	23608086	-	23608087	-5325.32	-250.244	5075.07	5163.19	6.63294	10.5	0.01	10.49	1049
14.2	23608088	-	23608089	-4797.36	-225.83	4571.53	4635.24	3.15523	5	0.01	4.99	499
14.3	23608158	-	23608159	-2047.73	-155.64	1892.09	1885.6	2.68732	4.3	0.05	4.25	85
14.4	23608160	-	23608161	-11145	-552.368	10592.7	10982.9	2.37117	3.8	0.05	3.75	75
14.5	23608188	-	23608189	-9680.18	-888.062	8792.11	9518.05	0.436295	0.7	0.01	0.69	69
14.6	23608190	-	23608191	-6250	-418.091	5831.91	6087.88	6.12709	9.7	0.01	9.69	969
14.7	23608202	-	23608203	-6851.2	-366.211	6484.99	6689.07	3.78754	6	0.01	5.99	599
14.8	23608204	-	23608205	-6533.81	-836.182	5697.63	6371.69	2.27	3.6	0.01	3.59	359
Mean				-6578.83	-461.578	6117.25	6416.7	3.43345	5.45	0.02	5.43	463
SEM				999.362	97.7682	934.499	999.362	0.728464	1.15031	0.00654654	1.15207	138.79
Size				8	8	8	8	8	8	8	8	8
	15. GIRK1Δ121 2 ng + GIRK2HA 2 ng + Gβ 1 ng + Gγ-YFP 0.05 ng
# cell	# files			IHK	I2.5 mM Ba	Ibasal	Ibasal -Inative	Calculated Gβγ-YFP channel density, molecules/µm2	signal	Bckg	Net signal	SNR
15.1	23608102	-	23608103	-24459.8	-1443.48	23016.4	24297.7	12.6399	20	0.01	19.99	1999
15.2	23608104	-	23608105	-13314.8	-640.869	12673.9	13152.7	18.963	30	0.01	29.99	2999
15.3
15.4	23608162	-	23608163	-15228.3	-3018.19	12210.1	15066.1	14.5368	23	0.01	22.99	2299
15.5	23608164	-	23608165	-21633.9	-936.89	20697	21471.8	32.6842	51.7	0.01	51.69	5169
15.6	23608182	-	23608183	-22885.1	-1434.33	21450.8	22723	5.81094	9.2	0.01	9.19	919
15.7	23608186	-	23608187	-13610.8	-1620.48	11990.4	13448.7	24.6285	39	0.05	38.95	779
8
Mean				-18522.1	-1515.71	17006.4	18360	18.2106	28.8167	0.0166667	28.8	2360.67
SEM				2049.89	335.69	2132.51	2049.89	3.87092	6.12407	0.00666667	6.12186	658.505
Size				6	6	6	6	6	6	6	6	6
	16. GIRK1Δ121 2 ng + GIRK2HA 2 ng + Gβ 2 ng + Gγ-YFP 0.05 ng
# cell	# files			IHK	I2.5 mM Ba	Ibasal	Ibasal -Inative	Calculated Gβγ-YFP channel density, molecules/µm2	signal	Bckg	Net signal	SNR
16.1	23608106	-	23608107	-33886.7	-1568.6	32318.1	33724.6	21.1129	33.4	0.01	33.39	3339
16.2	23608108	-	23608109	-19024.7	-1757.81	17266.8	18862.5	11.2362	17.78	0.01	17.77	1777
16.3	23608166	-	23608167	-15210	-2270.51	12939.5	15047.8	24.6538	39	0.01	38.99	3899
16.4	23608168	-	23608169	-20813	-2911.38	17901.6	20650.9	17.6984	28	0.01	27.99	2799
16.5	23608178	-	23608179	-21789.5	-2508.55	19281	21627.4	27.8154	44	0.01	43.99	4399
16.6	23608180	-	23608181	-16412.4	-4104.61	12307.7	16250.2	13.2722	21	0.01	20.99	2099
16.7	23608184	-	23608185	-20355.2	-5200.2	15155	20193.1	23.073	36.5	0.01	36.49	3649
16.8
16.9
16.10
Mean				-21070.2	-2903.09	18167.1	20908.1	19.8374	31.3829	0.01	31.3729	3137.29
SEM				2317.53	496.865	2550	2317.53	2.29181	3.62449	0	3.62449	362.449
Size				7	7	7	7	7	7	7	7	7
	17. GIRK1Δ121 2 ng + GIRK2HA 2 ng + Gb 5ng + Gγ-YFP 0.05 ng
# cell	# files			IHK	I2.5 mM Ba	Ibasal	Ibasal -Inative	Calculated Gβγ-YFP channel density, molecules/µm2	signal	Bckg	Net signal	SNR
17.1	23608110	-	23608111	-46585.1	-1593.02	44992.1	46423	104.293	165	0.06	164.94	2749
17.2	23608112	-	23608113	-37905.9	-1766.97	36138.9	37743.8	121.998	193	0.06	192.94	3215.67
17.3	23608170	-	23608171	-40441.9	-3564.45	36877.4	40279.8	88.5046	140	0.03	139.97	4665.67
17.4	23608172	-	23608173	-38998.4	-2752.69	36245.7	38836.3	120.101	190	0.06	189.94	3165.67
17.5	23608174	-	23608175	-31152.3	-3640.75	27511.6	30990.2	82.1878	130	0.02	129.98	6499
17.6	23608176	-	23608177	-23254.4	-2481.08	20773.3	23092.3	99.8925	158	0.02	157.98	7899
17.7
17.8
Mean				-36389.7	-2633.16	33756.5	36227.5	102.83	162.667	0.0416667	162.625	4699
SEM				3313.79	353.654	3441.96	3313.79	6.60252	10.4488	0.00833333	10.4419	853.131
Size				6	6	6	6	6	6	6	6	6
	18. Native
# cell	# files			IHK	I2.5 mM Ba				signal	Bckg	Net signal	SNR
1	23608000	-	23608001	-332.642	-292.969				0.05	0.01	0.04	5
2	23608002	-	23608003	-192.261	-201.416				0.17	0.01	0.16	17
3	23608004	-	23608005	-115.967	-112.915				0.03	0.01	0.02	3
4	23608006	-	23608007	-115.967	-125.122				0.04	0.01	0.03	4
5	23608008	-	23608009	-170.898	-189.209				0.06	0.01	0.05	6
6	23608010	-	23608011	-119.019	-137.329				0.03	0.01	0.02	3
7	23608012	-	23608013	-82.3975	-91.5527
8	23608014	-	23608015	-167.847	-161.743
Mean				-162.125	-164.032					0.01	0.0533333	6.33333
SEM				31.8225	26.1628					0	0.0218581	2.18581
Size				7	7					6	6	6

[truncated: 17 more sheets: Fig. 4g, Fig. 5d, Fig. 5e, Fig. 7, Fig. S1b,c, Fig. S1e,f, Fig. S3c, Fig. S4e, Fig. S4f, Fig. S5b-e, Fig. S6a, Fig. S6b-c, Fig. S6d, Fig. S7c, Suppl. Table 3, Suppl. Table 4, Fig. S11]
